# Supplementary material for: Association Between Human Milk-Targeted Metabolites and Maternal Characteristics: Targeted Metabolomic Profiling of Human Milk in Low-Income Settings
Source: Metabolites. 2026 Feb 28;16(3):162. doi: 10.3390/metabo16030162 (PMC13028068; doi:10.3390/metabo16030162)
Supplement: Supplementary file 1 [file metabolites-16-00162-s001.zip]

Archive with 6 entries (6 files):
- Figure S1.tif
- Figure S2.tif
- MultivariableModel.xlsx
- Questionniare (2).pdf
- Sensitive Analysis .xlsx
- Supplemtnray Data MDPI.xlsx
