# Supplementary material for: Association Between Human Milk-Targeted Metabolites and Maternal Characteristics: Targeted Metabolomic Profiling of Human Milk in Low-Income Settings
Source: Metabolites. 2026 Feb 28;16(3):162. doi: 10.3390/metabo16030162 (PMC13028068; doi:10.3390/metabo16030162)
Supplement: Supplementary file 1 [file metabolites-16-00162-s001.zip › MultivariableModel.xlsx]

## Sheet: Table S3(C)
		ChildGender	Metabolite	Beta	SE	P_value	FDR	Metabolite Class
			C0	0.1973	0.131587	0.135186	0.987172	Acylcarnitines
			beta-Ala	0.107272	0.133109	0.42116	0.987172	Biogenic amines
			GABA	0.0872846	0.130853	0.505435	0.987172	Biogenic amines
			Putrescine	0.0642035	0.136961	0.639691	0.987172	Biogenic amines
			Spermidine	0.181869	0.133522	0.174541	0.987172	Biogenic amines
			Spermine	0.184075	0.134778	0.173389	0.987172	Biogenic amines
			Hexose	0.0784376	0.132079	0.553201	0.987172	Carbohydrates and related
			AconAcid	0.121211	0.121334	0.318885	0.987172	Carboxylic acids
			HipAcid	-0.00208846	0.130349	0.987231	0.992969	Carboxylic acids
			OH-GlutAcid	0.148075	0.13254	0.265107	0.987172	Carboxylic acids
			Cer(d16:1/18:0)	0.0278586	0.133209	0.834534	0.992076	Ceramides
			Cer(d16:1/20:0)	0.0234937	0.137369	0.864358	0.992076	Ceramides
			Cer(d16:1/22:0)	-0.144088	0.131386	0.273966	0.987172	Ceramides
			Cer(d16:1/24:0)	0.0307377	0.134598	0.81957	0.992076	Ceramides
			Cer(d18:1/14:0)	-0.0174281	0.135721	0.897939	0.992076	Ceramides
			Cer(d18:1/16:0)	-0.00256285	0.134916	0.984861	0.992969	Ceramides
			Cer(d18:1/18:0)	0.0246689	0.130874	0.850661	0.992076	Ceramides
			Cer(d18:1/20:0)	0.0509386	0.13135	0.698528	0.987172	Ceramides
			Cer(d18:1/22:0)	0.0325266	0.133869	0.80825	0.992076	Ceramides
			Cer(d18:1/23:0)	0.0192723	0.13319	0.88508	0.992076	Ceramides
			Cer(d18:1/24:0)	0.116886	0.136657	0.39329	0.987172	Ceramides
			Cer(d18:1/24:1)	-0.195072	0.136318	0.153828	0.987172	Ceramides
			Cer(d18:1/26:1)	-0.0294222	0.129605	0.820621	0.992076	Ceramides
			Cer(d18:2/16:0)	-0.00934134	0.134255	0.944591	0.992969	Ceramides
			Cer(d18:2/18:0)	0.0701854	0.133261	0.59894	0.987172	Ceramides
			Cer(d18:2/20:0)	0.0642285	0.134365	0.633107	0.987172	Ceramides
			Cer(d18:2/22:0)	0.138097	0.135832	0.310409	0.987172	Ceramides
			Cer(d18:2/23:0)	0.0494572	0.131674	0.707569	0.987172	Ceramides
			Cer(d18:2/24:0)	0.193172	0.134669	0.152853	0.987172	Ceramides
			Cer(d18:2/24:1)	-0.0334534	0.132611	0.801067	0.992076	Ceramides
			CE(14:0)	-0.0334101	0.119201	0.77952	0.992076	Cholesteryl esters
			CE(15:0)	-0.0489719	0.127748	0.701826	0.987172	Cholesteryl esters
			CE(16:0)	0.0446756	0.120959	0.712222	0.987172	Cholesteryl esters
			CE(18:0)	-0.0647162	0.116405	0.578797	0.987172	Cholesteryl esters
			CE(18:3)	0.143277	0.128134	0.264691	0.987172	Cholesteryl esters
			CE(20:3)	0.191317	0.134095	0.155056	0.987172	Cholesteryl esters
			CE(20:5)	0.0386234	0.128095	0.763299	0.992076	Cholesteryl esters
			CE(22:5)	0.104196	0.131162	0.427803	0.987172	Cholesteryl esters
			p-Cresol-SO4	0.056008	0.132858	0.673751	0.987172	Cresols
			DG(14:0_14:0)	0.117256	0.130076	0.368329	0.987172	Diglycerides
			DG(14:0_18:1)	0.0746255	0.129748	0.565765	0.987172	Diglycerides
			DG(14:0_18:2)	0.0869631	0.12339	0.481679	0.987172	Diglycerides
			DG(14:1_18:1)	-0.115965	0.129746	0.372401	0.987172	Diglycerides
			DG(16:0_16:0)	0.148695	0.133871	0.267878	0.987172	Diglycerides
			DG(16:0_16:1)	0.0434858	0.132909	0.743835	0.987172	Diglycerides
			DG(16:0_18:1)	0.13156	0.133225	0.324464	0.987172	Diglycerides
			DG(16:0_18:2)	0.150333	0.12974	0.247807	0.987172	Diglycerides
			DG(16:0_20:0)	0.178992	0.133561	0.18156	0.987172	Diglycerides
			DG(16:0_20:3)	0.111461	0.132321	0.400495	0.987172	Diglycerides
			DG(16:0_20:4)	0.0685556	0.13478	0.611502	0.987172	Diglycerides
			DG(16:1_18:0)	-0.0101814	0.134579	0.939763	0.992969	Diglycerides
			DG(16:1_18:1)	0.0203189	0.125225	0.871248	0.992076	Diglycerides
			DG(16:1_18:2)	-0.0147848	0.127033	0.907451	0.992076	Diglycerides
			DG(17:0_18:1)	0.0208467	0.134969	0.877391	0.992076	Diglycerides
			DG(18:0_20:4)	-0.103618	0.134139	0.440653	0.987172	Diglycerides
			DG(18:1_18:1)	0.0531985	0.123212	0.66633	0.987172	Diglycerides
			DG(18:1_18:2)	0.0675808	0.120751	0.576266	0.987172	Diglycerides
			DG(18:1_18:3)	-0.102156	0.122799	0.406357	0.987172	Diglycerides
			C2	0.0693009	0.131569	0.598907	0.987172	Acylcarnitines
			DG(18:1_20:0)	0.12019	0.134935	0.374037	0.987172	Diglycerides
			DG(18:1_20:1)	-0.0887679	0.128677	0.491007	0.987172	Diglycerides
			DG(18:1_20:2)	0.149708	0.127338	0.240978	0.987172	Diglycerides
			DG(18:1_20:3)	-0.00991203	0.131276	0.93988	0.992969	Diglycerides
			DG(18:1_20:4)	-0.0245828	0.12913	0.849191	0.992076	Diglycerides
			DG(18:1_22:5)	-0.0242189	0.129202	0.851478	0.992076	Diglycerides
			DG(18:1_22:6)	-0.00476589	0.123015	0.969131	0.992969	Diglycerides
			DG(18:2_18:2)	0.0466552	0.119384	0.696318	0.987172	Diglycerides
			DG(18:2_18:3)	-0.0492882	0.125467	0.694813	0.987172	Diglycerides
			DG(18:2_20:0)	0.113245	0.135184	0.403092	0.987172	Diglycerides
			DG(18:2_20:4)	0.0307411	0.130024	0.813319	0.992076	Diglycerides
			DG-O(16:0_18:1)	-0.108883	0.131515	0.408602	0.987172	Diglycerides
			Hex2Cer(d18:1/16:0)	0.0922336	0.133904	0.491663	0.987172	Dihexosyl-ceramides
			Hex2Cer(d18:1/18:0)	0.129075	0.120277	0.284364	0.987172	Dihexosyl-ceramides
			Hex2Cer(d18:1/20:0)	0.11761	0.119409	0.325724	0.987172	Dihexosyl-ceramides
			Hex2Cer(d18:1/22:0)	0.137696	0.128368	0.284578	0.987172	Dihexosyl-ceramides
			Hex2Cer(d18:1/24:0)	0.146201	0.134444	0.278014	0.987172	Dihexosyl-ceramides
			Hex2Cer(d18:1/24:1)	-0.0258162	0.137133	0.850846	0.992076	Dihexosyl-ceramides
			C12	0.139238	0.133153	0.296833	0.987172	Acylcarnitines
			FA(12:0)	0.250969	0.129654	0.0541708	0.987172	Fatty acids
			FA(14:0)	0.185903	0.130773	0.15655	0.987172	Fatty acids
			FA(18:1)	0.0955042	0.132726	0.47255	0.987172	Fatty acids
			FA(18:2)	0.116707	0.131054	0.374142	0.987172	Fatty acids
			FA(20:1)	-0.0180962	0.130887	0.890161	0.992076	Fatty acids
			FA(20:2)	0.0452343	0.128447	0.725049	0.987172	Fatty acids
			FA(20:3)	0.111605	0.129884	0.391114	0.987172	Fatty acids
			FA20:4n-6(AA)	0.148739	0.13015	0.254338	0.987172	Fatty acids
			FA20:5n-3(EPA)	0.00369235	0.127229	0.976874	0.992969	Fatty acids
			FA22:6n-3(DHA)	0.0238658	0.125216	0.849014	0.992076	Fatty acids
			Hex-Cer(d16:1/22:0)	0.0802485	0.129371	0.535695	0.987172	Hexosylceramides
			C12:1	0.143867	0.13472	0.286722	0.987172	Acylcarnitines
			Hex-Cer(d18:1/14:0)	0.0493845	0.128375	0.700835	0.987172	Hexosylceramides
			Hex-Cer(d18:1/16:0)	-0.0211856	0.132481	0.873093	0.992076	Hexosylceramides
			Hex-Cer(d18:1/18:0)	0.0966349	0.1294	0.455976	0.987172	Hexosylceramides
			Hex-Cer(d18:1/20:0)	0.0426525	0.128738	0.740719	0.987172	Hexosylceramides
			Hex-Cer(d18:1/22:0)	0.0452631	0.132278	0.732536	0.987172	Hexosylceramides
			Hex-Cer(d18:1/23:0)	-0.00433832	0.128347	0.973066	0.992969	Hexosylceramides
			Hex-Cer(d18:1/24:0)	0.114701	0.131888	0.385408	0.987172	Hexosylceramides
			Hex-Cer(d18:1/24:1)	-0.0463483	0.126316	0.714023	0.987172	Hexosylceramides
			C14	0.113532	0.135412	0.402695	0.987172	Acylcarnitines
			Hex-Cer(d18:2/18:0)	-0.0165451	0.13392	0.901787	0.992076	Hexosylceramides
			Hex-Cer(d18:2/20:0)	0.10425	0.135193	0.441454	0.987172	Hexosylceramides
			Hex-Cer(d18:2/22:0)	0.00681758	0.132586	0.959037	0.992969	Hexosylceramides
			Hex-Cer(d18:2/24:0)	0.0803152	0.125129	0.521623	0.987172	Hexosylceramides
			3-IAA	0.142226	0.133811	0.28898	0.987172	Indoles and derivatives
			Ind-SO4	-0.0490221	0.134545	0.715938	0.987172	Indoles and derivatives
			LPC(14:0)	0.1657	0.133088	0.214423	0.987172	Lysophosphatidyl-cholines
			LPC(16:0)	0.129683	0.132773	0.329762	0.987172	Lysophosphatidyl-cholines
			LPC(16:1)	0.148516	0.133708	0.267874	0.987172	Lysophosphatidyl-cholines
			LPC(18:0)	0.101805	0.133074	0.445063	0.987172	Lysophosphatidyl-cholines
			LPC(18:1)	0.120852	0.133853	0.367567	0.987172	Lysophosphatidyl-cholines
			LPC(18:2)	0.102749	0.132711	0.439613	0.987172	Lysophosphatidyl-cholines
			LPC(20:4)	0.186001	0.133403	0.164623	0.987172	Lysophosphatidyl-cholines
			PC(28:1)	0.110087	0.13158	0.403683	0.987172	Phosphatidyl-cholines
			PC(30:0)	0.0961399	0.126953	0.449678	0.987172	Phosphatidyl-cholines
			PC(30:2)	0.057338	0.130657	0.661199	0.987172	Phosphatidyl-cholines
			PC(32:0)	0.121912	0.124816	0.329763	0.987172	Phosphatidyl-cholines
			PC(32:1)	0.0881144	0.13136	0.50305	0.987172	Phosphatidyl-cholines
			PC(32:2)	0.141984	0.130756	0.278706	0.987172	Phosphatidyl-cholines
			PC(32:3)	0.150348	0.130857	0.251809	0.987172	Phosphatidyl-cholines
			PC(34:1)	0.0565297	0.131551	0.667817	0.987172	Phosphatidyl-cholines
			PC(34:2)	0.121149	0.132892	0.362944	0.987172	Phosphatidyl-cholines
			C3	0.0475097	0.131859	0.71896	0.987172	Acylcarnitines
			PC(34:3)	0.0156463	0.136208	0.908651	0.992076	Phosphatidyl-cholines
			PC(34:4)	0.0169065	0.131019	0.897443	0.992076	Phosphatidyl-cholines
			PC(36:1)	0.0699032	0.134507	0.603789	0.987172	Phosphatidyl-cholines
			PC(36:2)	0.0828165	0.1327	0.533208	0.987172	Phosphatidyl-cholines
			PC(36:3)	0.0206444	0.133393	0.877148	0.992076	Phosphatidyl-cholines
			PC(36:4)	0.0851663	0.133345	0.523679	0.987172	Phosphatidyl-cholines
			PC(36:5)	-0.117863	0.130797	0.368499	0.987172	Phosphatidyl-cholines
			PC(36:6)	0.0688199	0.131129	0.600224	0.987172	Phosphatidyl-cholines
			PC(38:0)	0.077632	0.129833	0.55049	0.987172	Phosphatidyl-cholines
			PC(38:3)	0.0784447	0.128978	0.543673	0.987172	Phosphatidyl-cholines
			PC(38:4)	0.0748224	0.132648	0.573274	0.987172	Phosphatidyl-cholines
			PC(38:5)	-0.0120034	0.132335	0.927809	0.992969	Phosphatidyl-cholines
			PC(38:6)	-0.0138006	0.131526	0.916528	0.992969	Phosphatidyl-cholines
			PC(40:2)	0.0506655	0.132832	0.703251	0.987172	Phosphatidyl-cholines
			PC(40:3)	-0.16859	0.136518	0.218156	0.987172	Phosphatidyl-cholines
			PC(40:4)	0.0494663	0.132476	0.709207	0.987172	Phosphatidyl-cholines
			PC(40:5)	0.0719899	0.131157	0.583634	0.987172	Phosphatidyl-cholines
			PC(40:6)	0.0296818	0.126509	0.814718	0.992076	Phosphatidyl-cholines
			PC(O-28:1)	0.134619	0.131857	0.308384	0.987172	Phosphatidyl-cholines
			PC(O-30:1)	0.174719	0.13255	0.188809	0.987172	Phosphatidyl-cholines
			PC(O-30:2)	0.199525	0.129694	0.125361	0.987172	Phosphatidyl-cholines
			PC(O-32:1)	0.0171181	0.131087	0.896221	0.992076	Phosphatidyl-cholines
			PC(O-34:0)	-0.0611076	0.121148	0.614476	0.987172	Phosphatidyl-cholines
			PC(O-34:1)	-0.00387565	0.12899	0.976057	0.992969	Phosphatidyl-cholines
			PC(O-34:2)	0.0521758	0.132436	0.693979	0.987172	Phosphatidyl-cholines
			PC(O-34:3)	0.130209	0.127996	0.310117	0.987172	Phosphatidyl-cholines
			PC(O-36:0)	0.141756	0.127898	0.268906	0.987172	Phosphatidyl-cholines
			PC(O-36:1)	-0.0876048	0.128836	0.497227	0.987172	Phosphatidyl-cholines
			PC(O-36:2)	0.0184089	0.132572	0.889687	0.992076	Phosphatidyl-cholines
			PC(O-36:3)	0.200088	0.131783	0.130351	0.987172	Phosphatidyl-cholines
			PC(O-36:4)	0.123843	0.127385	0.332008	0.987172	Phosphatidyl-cholines
			PC(O-36:5)	0.109039	0.125142	0.384517	0.987172	Phosphatidyl-cholines
			PC(O-38:2)	-0.00766359	0.129082	0.952711	0.992969	Phosphatidyl-cholines
			PC(O-38:3)	0.0659824	0.133061	0.620465	0.987172	Phosphatidyl-cholines
			PC(O-38:4)	0.200932	0.130846	0.126044	0.987172	Phosphatidyl-cholines
			PC(O-38:5)	0.185958	0.12836	0.148819	0.987172	Phosphatidyl-cholines
			PC(O-38:6)	0.0464436	0.12901	0.719188	0.987172	Phosphatidyl-cholines
			PC(O-40:2)	-0.092615	0.126378	0.464424	0.987172	Phosphatidyl-cholines
			PC(O-40:3)	-0.0344488	0.131189	0.79311	0.992076	Phosphatidyl-cholines
			PC(O-40:4)	0.109047	0.133872	0.416195	0.987172	Phosphatidyl-cholines
			PC(O-40:5)	0.0956826	0.130209	0.463211	0.987172	Phosphatidyl-cholines
			PC(O-40:6)	0.0243778	0.125554	0.846225	0.992076	Phosphatidyl-cholines
			PC(O-42:3)	0.147305	0.132559	0.267663	0.987172	Phosphatidyl-cholines
			SM(33:1)	-0.00111461	0.126345	0.992969	0.992969	Sphingomyelins
			SM(34:1)	0.0701882	0.12938	0.588017	0.987172	Sphingomyelins
			SM(34:2)	0.0803891	0.128745	0.533	0.987172	Sphingomyelins
			SM(35:1)	-0.0467602	0.127638	0.714451	0.987172	Sphingomyelins
			SM(36:1)	0.0738202	0.131902	0.576273	0.987172	Sphingomyelins
			SM(36:2)	0.0312244	0.127819	0.807234	0.992076	Sphingomyelins
			SM(38:3)	0.0446049	0.129116	0.730072	0.987172	Sphingomyelins
			SM(40:4)	0.0392688	0.127022	0.757496	0.992076	Sphingomyelins
			SM(41:1)	0.0825689	0.132473	0.53373	0.987172	Sphingomyelins
			SM(41:2)	-0.0550568	0.127139	0.6654	0.987172	Sphingomyelins
			SM(42:1)	0.20414	0.13446	0.130375	0.987172	Sphingomyelins
			SM(42:2)	-0.0429924	0.132932	0.746684	0.987172	Sphingomyelins
			SM(43:1)	0.143515	0.132649	0.28046	0.987172	Sphingomyelins
			SM(44:1)	0.18951	0.135919	0.164618	0.987172	Sphingomyelins
			SM(44:2)	-0.00178103	0.129692	0.989055	0.992969	Sphingomyelins
			TG(14:0_32:2)	0.0836006	0.123918	0.500599	0.987172	Triglycerides
			TG(14:0_34:0)	0.156879	0.131356	0.233629	0.987172	Triglycerides
			TG(14:0_34:1)	0.134187	0.130878	0.306344	0.987172	Triglycerides
			TG(14:0_34:2)	0.123013	0.12481	0.325397	0.987172	Triglycerides
			TG(14:0_34:3)	-0.0255624	0.127028	0.8407	0.992076	Triglycerides
			TG(14:0_35:1)	-0.0929734	0.126539	0.463269	0.987172	Triglycerides
			TG(14:0_35:2)	-0.0612482	0.124579	0.623457	0.987172	Triglycerides
			TG(14:0_36:1)	-0.0156635	0.130594	0.904638	0.992076	Triglycerides
			TG(14:0_36:2)	0.0633614	0.127109	0.618637	0.987172	Triglycerides
			TG(14:0_36:3)	0.0305707	0.124993	0.807007	0.992076	Triglycerides
			TG(14:0_36:4)	-0.0502791	0.124331	0.686308	0.987172	Triglycerides
			TG(14:0_38:4)	-0.012088	0.13085	0.926478	0.992969	Triglycerides
			TG(14:0_38:5)	-0.061906	0.127141	0.626801	0.987172	Triglycerides
			TG(16:0_28:1)	0.0675259	0.132246	0.610129	0.987172	Triglycerides
			TG(16:0_28:2)	0.107638	0.131748	0.414799	0.987172	Triglycerides
			TG(16:0_30:2)	0.205754	0.128377	0.110408	0.987172	Triglycerides
			TG(16:0_32:0)	0.254301	0.135368	0.0616062	0.987172	Triglycerides
			TG(16:0_32:1)	0.126733	0.129945	0.330476	0.987172	Triglycerides
			TG(16:0_32:2)	0.122471	0.125221	0.329118	0.987172	Triglycerides
			TG(16:0_32:3)	-0.00772879	0.128159	0.951966	0.992969	Triglycerides
			TG(16:0_33:1)	-0.00899118	0.130701	0.945217	0.992969	Triglycerides
			TG(16:0_33:2)	-0.026594	0.132231	0.840789	0.992076	Triglycerides
			TG(16:0_34:0)	0.194855	0.13434	0.148335	0.987172	Triglycerides
			TG(16:0_34:1)	0.193849	0.135537	0.15405	0.987172	Triglycerides
			TG(16:0_34:2)	0.199763	0.134444	0.138733	0.987172	Triglycerides
			TG(16:0_34:3)	0.00786047	0.130433	0.951999	0.992969	Triglycerides
			TG(16:0_34:4)	-0.186771	0.126126	0.140062	0.987172	Triglycerides
			TG(16:0_35:1)	0.0247812	0.130368	0.849415	0.992076	Triglycerides
			TG(16:0_35:2)	0.0449403	0.131949	0.733734	0.987172	Triglycerides
			TG(16:0_35:3)	-0.0169436	0.133586	0.899185	0.992076	Triglycerides
			TG(16:0_36:2)	0.13645	0.133891	0.309255	0.987172	Triglycerides
			TG(16:0_36:3)	0.160974	0.131698	0.222888	0.987172	Triglycerides
			TG(16:0_36:4)	0.0740087	0.126018	0.557605	0.987172	Triglycerides
			TG(16:0_36:5)	-0.0808634	0.126273	0.522581	0.987172	Triglycerides
			TG(16:0_36:6)	-0.187835	0.134063	0.162574	0.987172	Triglycerides
			TG(16:0_37:3)	-0.0436519	0.13281	0.742706	0.987172	Triglycerides
			TG(16:0_38:1)	-0.122096	0.133827	0.362575	0.987172	Triglycerides
			TMAO	-0.0174336	0.125545	0.889684	0.992076	Amine oxides
			TG(16:0_38:2)	-0.136868	0.133311	0.305683	0.987172	Triglycerides
			TG(16:0_38:3)	-0.00973016	0.131792	0.941212	0.992969	Triglycerides
			TG(16:0_38:4)	0.0460689	0.130705	0.724822	0.987172	Triglycerides
			TG(16:0_38:5)	0.0371052	0.135497	0.784457	0.992076	Triglycerides
			TG(16:0_38:6)	-0.0500249	0.134701	0.710709	0.987172	Triglycerides
			TG(16:0_38:7)	-0.140911	0.13046	0.28126	0.987172	Triglycerides
			TG(16:0_40:6)	-0.107422	0.133394	0.421508	0.987172	Triglycerides
			TG(16:0_40:7)	-0.109544	0.133137	0.411508	0.987172	Triglycerides
			TG(16:0_40:8)	-0.169991	0.135909	0.212328	0.987172	Triglycerides
			TG(16:1_28:0)	0.079771	0.124982	0.523959	0.987172	Triglycerides
			1-Met-His	0.104439	0.131848	0.429134	0.987172	Amino acid related
			TG(16:1_30:1)	-0.048712	0.128971	0.706015	0.987172	Triglycerides
			TG(16:1_32:0)	0.062457	0.128997	0.628737	0.987172	Triglycerides
			TG(16:1_32:1)	-0.062919	0.126341	0.618969	0.987172	Triglycerides
			TG(16:1_32:2)	-0.0487239	0.127339	0.702357	0.987172	Triglycerides
			TG(16:1_33:1)	-0.138311	0.124849	0.269129	0.987172	Triglycerides
			TG(16:1_34:0)	-0.00375982	0.129068	0.976787	0.992969	Triglycerides
			TG(16:1_34:1)	0.00679489	0.129398	0.958168	0.992969	Triglycerides
			TG(16:1_34:2)	-0.0226859	0.131364	0.863048	0.992076	Triglycerides
			TG(16:1_34:3)	-0.130206	0.129903	0.317272	0.987172	Triglycerides
			TG(16:1_36:1)	-0.121809	0.124262	0.328021	0.987172	Triglycerides
			3-Met-His	0.0501499	0.133139	0.706774	0.987172	Amino acid related
			TG(16:1_36:2)	-0.0565867	0.127571	0.657784	0.987172	Triglycerides
			TG(16:1_36:3)	-0.0535547	0.128618	0.677527	0.987172	Triglycerides
			TG(16:1_36:4)	-0.053376	0.128287	0.67776	0.987172	Triglycerides
			TG(16:1_36:5)	-0.151578	0.128586	0.239729	0.987172	Triglycerides
			TG(16:1_38:3)	-0.202092	0.133948	0.132781	0.987172	Triglycerides
			TG(16:1_38:4)	0.0207834	0.132828	0.875805	0.992076	Triglycerides
			TG(16:1_38:5)	-0.102224	0.134562	0.448248	0.987172	Triglycerides
			TG(17:0_32:1)	-0.0671187	0.126646	0.596659	0.987172	Triglycerides
			TG(17:0_34:1)	0.00544933	0.133429	0.967459	0.992969	Triglycerides
			TG(17:0_34:2)	-0.00922809	0.133397	0.94491	0.992969	Triglycerides
			TG(17:0_34:3)	-0.200901	0.126922	0.114869	0.987172	Triglycerides
			TG(17:0_36:3)	-0.0704407	0.131631	0.593089	0.987172	Triglycerides
			TG(17:0_36:4)	-0.144275	0.127352	0.258481	0.987172	Triglycerides
			TG(17:1_32:1)	-0.0946947	0.122461	0.440184	0.987172	Triglycerides
			TG(17:1_34:1)	-0.0770409	0.130498	0.555548	0.987172	Triglycerides
			TG(17:1_34:2)	-0.0527674	0.130762	0.686939	0.987172	Triglycerides
			TG(17:1_34:3)	-0.229417	0.131323	0.0820185	0.987172	Triglycerides
			TG(17:1_36:3)	-0.0977377	0.132754	0.462362	0.987172	Triglycerides
			TG(17:1_36:4)	-0.149414	0.13035	0.25292	0.987172	Triglycerides
			AABA	0.159146	0.133689	0.235149	0.987172	Amino acid related
			TG(17:2_34:2)	-0.120719	0.138039	0.382772	0.987172	Triglycerides
			TG(17:2_34:3)	0.156322	0.129125	0.22732	0.987172	Triglycerides
			TG(17:2_36:2)	0.0197583	0.131991	0.881141	0.992076	Triglycerides
			TG(17:2_36:4)	0.033789	0.12998	0.795138	0.992076	Triglycerides
			TG(18:0_30:0)	0.121571	0.133812	0.364584	0.987172	Triglycerides
			TG(18:0_30:1)	0.112814	0.131679	0.392512	0.987172	Triglycerides
			TG(18:0_32:0)	0.181203	0.13498	0.180817	0.987172	Triglycerides
			TG(18:0_32:1)	0.0421993	0.128628	0.743165	0.987172	Triglycerides
			TG(18:0_32:2)	0.0892844	0.125042	0.475951	0.987172	Triglycerides
			TG(18:0_34:2)	0.124287	0.134947	0.35804	0.987172	Triglycerides
			TG(18:0_34:3)	-0.0716394	0.12905	0.579362	0.987172	Triglycerides
			TG(18:0_36:1)	-0.030515	0.128022	0.811822	0.992076	Triglycerides
			TG(18:0_36:2)	0.0482424	0.135282	0.721724	0.987172	Triglycerides
			TG(18:0_36:3)	0.107084	0.13089	0.41416	0.987172	Triglycerides
			TG(18:0_36:4)	0.0221082	0.12796	0.862985	0.992076	Triglycerides
			TG(18:0_36:5)	-0.14246	0.128842	0.27005	0.987172	Triglycerides
			TG(18:0_38:6)	-0.0774884	0.128995	0.548644	0.987172	Triglycerides
			TG(18:1_26:0)	0.143693	0.131375	0.275239	0.987172	Triglycerides
			TG(18:1_28:1)	-0.083462	0.127857	0.514574	0.987172	Triglycerides
			TG(18:1_30:0)	0.133976	0.130942	0.307334	0.987172	Triglycerides
			TG(18:1_30:1)	0.033573	0.130478	0.797179	0.992076	Triglycerides
			TG(18:1_30:2)	0.0168487	0.123746	0.891822	0.992076	Triglycerides
			alpha-AAA	0.20869	0.131619	0.114255	0.987172	Amino acid related
			TG(18:1_31:0)	-0.0259196	0.130718	0.843002	0.992076	Triglycerides
			TG(18:1_32:0)	0.196303	0.135271	0.148136	0.987172	Triglycerides
			TG(18:1_32:1)	0.0443886	0.129093	0.731284	0.987172	Triglycerides
			TG(18:1_32:2)	-0.0154763	0.122199	0.899333	0.992076	Triglycerides
			TG(18:1_32:3)	-0.0993731	0.130905	0.44858	0.987172	Triglycerides
			TG(18:1_33:0)	-0.0122972	0.133124	0.926484	0.992969	Triglycerides
			TG(18:1_33:1)	-0.0744979	0.131183	0.570679	0.987172	Triglycerides
			TG(18:1_33:2)	-0.171872	0.132482	0.195863	0.987172	Triglycerides
			TG(18:1_33:3)	-0.224586	0.131407	0.0888256	0.987172	Triglycerides
			TG(18:1_34:1)	0.145615	0.13599	0.285427	0.987172	Triglycerides
			TG(18:1_34:2)	0.115788	0.130747	0.376795	0.987172	Triglycerides
			TG(18:1_34:3)	-0.0959336	0.123108	0.436651	0.987172	Triglycerides
			TG(18:1_34:4)	-0.162509	0.129883	0.212175	0.987172	Triglycerides
			TG(18:1_35:2)	-0.143035	0.13074	0.275118	0.987172	Triglycerides
			TG(18:1_35:3)	-0.180869	0.129008	0.162307	0.987172	Triglycerides
			TG(18:1_36:0)	0.151365	0.123875	0.223028	0.987172	Triglycerides
			TG(18:1_36:1)	-0.00156599	0.13235	0.99057	0.992969	Triglycerides
			TG(18:1_36:2)	0.10768	0.121647	0.377011	0.987172	Triglycerides
			TG(18:1_36:3)	0.0161262	0.121419	0.894459	0.992076	Triglycerides
			TG(18:1_36:4)	-0.00489184	0.124365	0.968659	0.992969	Triglycerides
			TG(18:1_36:5)	-0.0884398	0.127774	0.489558	0.987172	Triglycerides
			TG(18:1_36:6)	-0.180943	0.135963	0.184605	0.987172	Triglycerides
			TG(18:1_38:5)	-0.0865827	0.129171	0.503363	0.987172	Triglycerides
			TG(18:1_38:6)	-0.114964	0.134612	0.394	0.987172	Triglycerides
			TG(18:1_38:7)	-0.0854732	0.131904	0.517656	0.987172	Triglycerides
			TG(18:2_28:0)	0.142397	0.126536	0.261651	0.987172	Triglycerides
			TG(18:2_30:0)	0.148965	0.126737	0.241093	0.987172	Triglycerides
			TG(18:2_30:1)	0.0375329	0.126185	0.766405	0.992076	Triglycerides
			TG(18:2_31:0)	-0.0383022	0.129947	0.768457	0.992076	Triglycerides
			TG(18:2_32:0)	0.235298	0.135274	0.0833421	0.987172	Triglycerides
			TG(18:2_32:1)	0.0345888	0.124689	0.781729	0.992076	Triglycerides
			TG(18:2_32:2)	0.0257524	0.122132	0.833192	0.992076	Triglycerides
			TG(18:2_33:0)	0.010027	0.134219	0.940516	0.992969	Triglycerides
			TG(18:2_33:1)	-0.0787578	0.132527	0.552929	0.987172	Triglycerides
			TG(18:2_33:2)	-0.110746	0.130941	0.398587	0.987172	Triglycerides
			TG(18:2_34:0)	0.161056	0.135394	0.235494	0.987172	Triglycerides
			TG(18:2_34:1)	0.112632	0.131584	0.392932	0.987172	Triglycerides
			TG(18:2_34:2)	0.0726299	0.126613	0.56679	0.987172	Triglycerides
			TG(18:2_34:3)	-0.0589126	0.124665	0.636983	0.987172	Triglycerides
			TG(18:2_34:4)	-0.0845325	0.129179	0.51354	0.987172	Triglycerides
			TG(18:2_35:1)	-0.0713151	0.130313	0.584747	0.987172	Triglycerides
			TG(18:2_35:2)	-0.0417182	0.129218	0.74711	0.987172	Triglycerides
			TG(18:2_35:3)	-0.0749728	0.129319	0.562668	0.987172	Triglycerides
			TG(18:2_36:0)	0.219639	0.134333	0.103453	0.987172	Triglycerides
			TG(18:2_36:1)	-0.0237179	0.130323	0.855754	0.992076	Triglycerides
			TG(18:2_36:2)	0.0628029	0.122277	0.608032	0.987172	Triglycerides
			TG(18:2_36:3)	0.0293188	0.123775	0.812974	0.992076	Triglycerides
			TG(18:2_36:4)	0.012978	0.1246	0.917139	0.992969	Triglycerides
			TG(18:2_36:5)	-0.0490775	0.127675	0.701052	0.987172	Triglycerides
			TG(18:2_38:4)	-0.02116	0.125365	0.866117	0.992076	Triglycerides
			TG(18:2_38:5)	-0.0162294	0.128747	0.8998	0.992076	Triglycerides
			TG(18:2_38:6)	-0.0716064	0.130656	0.584203	0.987172	Triglycerides
			TG(18:3_30:0)	-0.0722431	0.130268	0.579742	0.987172	Triglycerides
			TG(18:3_32:0)	0.0241027	0.131508	0.854746	0.992076	Triglycerides
			TG(18:3_32:1)	-0.174547	0.13152	0.185816	0.987172	Triglycerides
			TG(18:3_33:2)	-0.176574	0.123758	0.155044	0.987172	Triglycerides
			TG(18:3_34:0)	-0.0315062	0.132441	0.812186	0.992076	Triglycerides
			TG(18:3_34:1)	-0.0993134	0.126224	0.432232	0.987172	Triglycerides
			TG(18:3_34:2)	-0.0980583	0.125188	0.43429	0.987172	Triglycerides
			TG(18:3_34:3)	-0.14762	0.128989	0.253668	0.987172	Triglycerides
			Cit	0.0464049	0.133388	0.728248	0.987172	Amino acid related
			TG(18:3_35:2)	-0.183594	0.129969	0.159168	0.987172	Triglycerides
			TG(18:3_36:1)	-0.203082	0.130326	0.12059	0.987172	Triglycerides
			TG(18:3_36:2)	-0.102355	0.125805	0.416742	0.987172	Triglycerides
			TG(18:3_36:3)	-0.100068	0.127218	0.432357	0.987172	Triglycerides
			TG(18:3_36:4)	-0.072912	0.1269	0.566166	0.987172	Triglycerides
			TG(20:0_32:3)	0.080149	0.13236	0.545438	0.987172	Triglycerides
			TG(20:0_32:4)	-0.0486716	0.125986	0.699624	0.987172	Triglycerides
			TG(20:0_34:1)	0.0713283	0.132668	0.591359	0.987172	Triglycerides
			Creatinine	0.0763573	0.131466	0.561952	0.987172	Amino acid related
			TG(20:1_30:1)	-0.214426	0.132822	0.107857	0.987172	Triglycerides
			TG(20:1_32:1)	-0.245038	0.132829	0.0663986	0.987172	Triglycerides
			TG(20:1_32:2)	-0.211073	0.13161	0.110179	0.987172	Triglycerides
			TG(20:1_32:3)	-0.246606	0.134253	0.0675598	0.987172	Triglycerides
			TG(20:1_34:0)	-0.101065	0.130443	0.439291	0.987172	Triglycerides
			TG(20:1_34:1)	-0.128046	0.13383	0.339716	0.987172	Triglycerides
			TG(20:1_34:2)	-0.241942	0.130764	0.0656048	0.987172	Triglycerides
			Cystine	0.129722	0.135106	0.338018	0.987172	Amino acid related
			TG(20:1_34:3)	-0.214504	0.135007	0.113513	0.987172	Triglycerides
			TG(20:2_32:0)	0.153291	0.132785	0.24956	0.987172	Triglycerides
			TG(20:2_32:1)	-0.0428514	0.124801	0.731654	0.987172	Triglycerides
			TG(20:2_34:1)	0.0468547	0.130037	0.718951	0.987172	Triglycerides
			TG(20:2_34:2)	0.0456905	0.13056	0.7267	0.987172	Triglycerides
			TG(20:2_34:3)	-0.0700495	0.129223	0.588303	0.987172	Triglycerides
			TG(20:3_32:0)	0.161136	0.132117	0.223885	0.987172	Triglycerides
			TG(20:3_32:1)	0.0105203	0.128667	0.934908	0.992969	Triglycerides
			TG(20:3_32:2)	0.119175	0.13125	0.36486	0.987172	Triglycerides
			TG(20:3_34:0)	-0.00542444	0.120577	0.964158	0.992969	Triglycerides
			TG(20:3_34:1)	0.0268733	0.132891	0.839928	0.992076	Triglycerides
			TG(20:3_34:2)	0.0157746	0.129836	0.903408	0.992076	Triglycerides
			TG(20:3_34:3)	-0.0205302	0.130911	0.875524	0.992076	Triglycerides
			TG(20:3_36:3)	0.0383693	0.12804	0.764711	0.992076	Triglycerides
			TG(20:3_36:4)	0.0251797	0.125295	0.84091	0.992076	Triglycerides
			TG(20:4_30:0)	-0.00199829	0.12818	0.987576	0.992969	Triglycerides
			TG(20:4_32:0)	0.0806555	0.135926	0.55353	0.987172	Triglycerides
			HArg	0.171184	0.133619	0.201475	0.987172	Amino acid related
			TG(20:4_32:1)	-0.0289879	0.131513	0.825747	0.992076	Triglycerides
			TG(20:4_32:2)	0.0423679	0.125075	0.735124	0.987172	Triglycerides
			TG(20:4_33:2)	-0.193092	0.136212	0.157709	0.987172	Triglycerides
			TG(20:4_34:0)	0.0926032	0.137607	0.501673	0.987172	Triglycerides
			TG(20:4_34:1)	-0.0373553	0.134128	0.780884	0.992076	Triglycerides
			TG(20:4_34:2)	0.0134842	0.130384	0.917723	0.992969	Triglycerides
			TG(20:4_34:3)	-0.0827821	0.127664	0.51737	0.987172	Triglycerides
			TG(20:4_36:2)	-0.0490367	0.126699	0.6991	0.987172	Triglycerides
			TG(20:4_36:3)	0.00174524	0.123512	0.988739	0.992969	Triglycerides
			TG(20:4_36:4)	-0.018296	0.124517	0.883316	0.992076	Triglycerides
			TG(20:5_34:0)	-0.113593	0.131167	0.387411	0.987172	Triglycerides
			TG(20:5_34:1)	-0.154509	0.133511	0.248399	0.987172	Triglycerides
			TG(20:5_34:2)	-0.149046	0.135179	0.271394	0.987172	Triglycerides
			TG(20:5_36:2)	-0.126979	0.132615	0.339349	0.987172	Triglycerides
			TG(20:5_36:3)	-0.0557444	0.132321	0.673955	0.987172	Triglycerides
			TG(22:4_32:0)	0.0785925	0.133613	0.556986	0.987172	Triglycerides
			TG(22:4_32:2)	-0.00121034	0.127736	0.992448	0.992969	Triglycerides
			TG(22:4_34:2)	0.0680442	0.130924	0.603771	0.987172	Triglycerides
			TG(22:5_32:0)	0.0101638	0.133651	0.93945	0.992969	Triglycerides
			TG(22:5_32:1)	-0.0955354	0.132364	0.471197	0.987172	Triglycerides
			TG(22:5_34:1)	-0.171205	0.134045	0.202853	0.987172	Triglycerides
			TG(22:5_34:2)	-0.114875	0.133123	0.389106	0.987172	Triglycerides
			TG(22:5_34:3)	-0.0517144	0.133911	0.699728	0.987172	Triglycerides
			TG(22:6_32:0)	-0.0634026	0.127606	0.619775	0.987172	Triglycerides
			Met-SO	0.131056	0.133339	0.326733	0.987172	Amino acid related
			TG(22:6_32:1)	-0.110583	0.129584	0.394373	0.987172	Triglycerides
			TG(22:6_34:1)	-0.122031	0.130033	0.349024	0.987172	Triglycerides
			TG(22:6_34:2)	-0.0783604	0.133354	0.557389	0.987172	Triglycerides
			TG(22:6_34:3)	-0.0592002	0.132873	0.656362	0.987172	Triglycerides
			Hex3Cer(d18:1/16:0)	0.0707255	0.131554	0.591378	0.987172	Trihexosyl-ceramides
			Hex3Cer(d18:1/24:1)	-0.057491	0.13298	0.665921	0.987172	Trihexosyl-ceramides
			Choline	0.217908	0.135681	0.109683	0.987172	Vitamins and cofactors
			Orn	0.0701158	0.131835	0.595362	0.987172	Amino acid related
			ProBetaine	0.167691	0.133052	0.208863	0.987172	Amino acid related
			Sarcosine	0.0358709	0.134381	0.789767	0.992076	Amino acid related
			SDMA	0.120564	0.133626	0.367897	0.987172	Amino acid related
			C4	0.10924	0.134238	0.416638	0.987172	Acylcarnitines
			t4-OH-Pro	0.116721	0.130242	0.37112	0.987172	Amino acid related
			Taurine	0.0685201	0.128304	0.593842	0.987172	Amino acid related
			TrpBetaine	-0.0060346	0.131011	0.963302	0.992969	Amino acid related
			Ala	0.141162	0.133876	0.29283	0.987172	Amino acids
			Arg	0.163706	0.132159	0.216758	0.987172	Amino acids
			Asn	0.0820549	0.132616	0.536719	0.987172	Amino acids
			Asp	0.132456	0.133654	0.32274	0.987172	Amino acids
			Cys	0.117926	0.134975	0.383229	0.987172	Amino acids
			Gln	0.112786	0.128603	0.381427	0.987172	Amino acids
			Glu	0.190382	0.131301	0.148473	0.987172	Amino acids
			Gly	0.0659316	0.135451	0.626909	0.987172	Amino acids
			His	0.137883	0.130796	0.292939	0.987172	Amino acids
			Ile	0.0931997	0.131828	0.480316	0.987172	Amino acids
			Leu	0.106517	0.133181	0.424684	0.987172	Amino acids
			Lys	0.0781697	0.129213	0.545817	0.987172	Amino acids
			Met	0.0900523	0.135808	0.50796	0.987172	Amino acids
			Phe	0.125486	0.135304	0.354702	0.987172	Amino acids
			Pro	0.13902	0.13458	0.302727	0.987172	Amino acids
			Ser	0.0915664	0.134085	0.495381	0.987172	Amino acids
			Thr	0.110389	0.134244	0.411785	0.987172	Amino acids
			Trp	0.106013	0.133712	0.428709	0.987172	Amino acids
			Tyr	0.059084	0.13411	0.659955	0.987172	Amino acids
			Val	0.124345	0.129421	0.337702	0.987172	Amino acids
			GDCA	0.142281	0.131192	0.279303	0.987172	Bile acids

## Sheet: Table S3(E)
	BreastfedBefore_Num.xlsx	Metabolite	Beta	SE	P_value	FDR	Metabolite Class
		C0	0.117966	0.0670405	0.0798428	0.351308	Acylcarnitines
		beta-Ala	0.11598	0.0678161	0.0886179	0.359094	Biogenic amines
		GABA	0.0614602	0.066667	0.357578	0.669509	Biogenic amines
		Putrescine	-0.0523877	0.0697789	0.453584	0.753121	Biogenic amines
		Spermidine	0.0560478	0.0680263	0.410869	0.716884	Biogenic amines
		Spermine	0.0362621	0.0686666	0.597962	0.887973	Biogenic amines
		Hexose	0.153695	0.0672913	0.0233109	0.193525	Carbohydrates and related
		AconAcid	0.0686287	0.0618173	0.268114	0.607305	Carboxylic acids
		HipAcid	0.204299	0.06641	0.00235776	0.0797075	Carboxylic acids
		OH-GlutAcid	0.119176	0.0675263	0.0789533	0.350903	Carboxylic acids
		Cer(d16:1/18:0)	0.116473	0.0678673	0.0875162	0.359094	Ceramides
		Cer(d16:1/20:0)	0.0968007	0.0699866	0.168008	0.491164	Ceramides
		Cer(d16:1/22:0)	0.116784	0.0669385	0.0824234	0.353333	Ceramides
		Cer(d16:1/24:0)	0.0608397	0.0685747	0.375925	0.680688	Ceramides
		Cer(d18:1/14:0)	0.0566098	0.0691468	0.413838	0.716884	Ceramides
		Cer(d18:1/16:0)	-0.0140438	0.068737	0.838296	0.97322	Ceramides
		Cer(d18:1/18:0)	-0.00977311	0.0666777	0.883602	0.978422	Ceramides
		Cer(d18:1/20:0)	-0.0360343	0.06692	0.590791	0.887194	Ceramides
		Cer(d18:1/22:0)	-0.00889048	0.0682033	0.896405	0.978422	Ceramides
		Cer(d18:1/23:0)	0.00315213	0.0678572	0.962991	0.985022	Ceramides
		Cer(d18:1/24:0)	-0.0316683	0.069624	0.649661	0.89593	Ceramides
		Cer(d18:1/24:1)	0.00312975	0.0694509	0.964096	0.985022	Ceramides
		Cer(d18:1/26:1)	0.163003	0.0660311	0.0143167	0.153774	Ceramides
		Cer(d18:2/16:0)	0.00813716	0.0684	0.905411	0.978422	Ceramides
		Cer(d18:2/18:0)	0.0373965	0.0678934	0.582314	0.880475	Ceramides
		Cer(d18:2/20:0)	0.0515423	0.068456	0.452288	0.753121	Ceramides
		Cer(d18:2/22:0)	0.0707211	0.0692036	0.307923	0.652141	Ceramides
		Cer(d18:2/23:0)	0.00305747	0.0670851	0.963689	0.985022	Ceramides
		Cer(d18:2/24:0)	0.0325181	0.0686109	0.635999	0.894056	Ceramides
		Cer(d18:2/24:1)	0.0355408	0.0675627	0.599382	0.887973	Ceramides
		CE(14:0)	0.0908645	0.0607304	0.136017	0.457869	Cholesteryl esters
		CE(15:0)	0.00888165	0.0650846	0.891578	0.978422	Cholesteryl esters
		CE(16:0)	-0.000436578	0.0616262	0.994354	0.997665	Cholesteryl esters
		CE(18:0)	-0.0252928	0.0593058	0.670168	0.899006	Cholesteryl esters
		CE(18:3)	0.0762706	0.0652815	0.24392	0.585232	Cholesteryl esters
		CE(20:3)	0.0363733	0.0683184	0.594973	0.887533	Cholesteryl esters
		CE(20:5)	0.197871	0.0652619	0.0027173	0.0797075	Cholesteryl esters
		CE(22:5)	0.0948542	0.0668241	0.157161	0.476021	Cholesteryl esters
		p-Cresol-SO4	0.16079	0.0676884	0.0183746	0.17192	Cresols
		DG(14:0_14:0)	0.104026	0.0662711	0.117903	0.439648	Diglycerides
		DG(14:0_18:1)	0.0762203	0.0661038	0.250129	0.585232	Diglycerides
		DG(14:0_18:2)	0.0243272	0.0628643	0.699141	0.913979	Diglycerides
		DG(14:1_18:1)	-0.0112328	0.0661029	0.86522	0.978422	Diglycerides
		DG(16:0_16:0)	0.0147628	0.0682042	0.828835	0.969913	Diglycerides
		DG(16:0_16:1)	0.0824941	0.0677144	0.22441	0.562382	Diglycerides
		DG(16:0_18:1)	0.0330572	0.067875	0.626715	0.894056	Diglycerides
		DG(16:0_18:2)	0.00503331	0.0660995	0.93937	0.985022	Diglycerides
		DG(16:0_20:0)	0.00733926	0.0680466	0.914207	0.978422	Diglycerides
		DG(16:0_20:3)	0.0738572	0.0674147	0.274451	0.612988	Diglycerides
		DG(16:0_20:4)	0.0687292	0.0686675	0.317961	0.652141	Diglycerides
		DG(16:1_18:0)	0.0675183	0.068565	0.325822	0.652141	Diglycerides
		DG(16:1_18:1)	0.00235748	0.0637994	0.970557	0.985022	Diglycerides
		DG(16:1_18:2)	-0.0297752	0.0647203	0.645922	0.895577	Diglycerides
		DG(17:0_18:1)	0.0681342	0.068764	0.322837	0.652141	Diglycerides
		DG(18:0_20:4)	0.0636552	0.0683408	0.352634	0.667624	Diglycerides
		DG(18:1_18:1)	-0.0873536	0.0627738	0.165442	0.488554	Diglycerides
		DG(18:1_18:2)	-0.089409	0.06152	0.147537	0.463935	Diglycerides
		DG(18:1_18:3)	-0.0943082	0.0625633	0.133122	0.457869	Diglycerides
		C2	0.138243	0.0670315	0.0403327	0.243101	Acylcarnitines
		DG(18:1_20:0)	-0.0318422	0.0687467	0.643686	0.895577	Diglycerides
		DG(18:1_20:1)	-0.0214989	0.0655584	0.743268	0.935244	Diglycerides
		DG(18:1_20:2)	-0.0385045	0.0648761	0.553443	0.854438	Diglycerides
		DG(18:1_20:3)	-0.0856097	0.0668823	0.201873	0.530578	Diglycerides
		DG(18:1_20:4)	-0.0196467	0.065789	0.765499	0.948787	Diglycerides
		DG(18:1_22:5)	0.0562059	0.0658254	0.394097	0.702035	Diglycerides
		DG(18:1_22:6)	0.0129108	0.0626737	0.836978	0.97322	Diglycerides
		DG(18:2_18:2)	-0.100156	0.0608236	0.101036	0.389963	Diglycerides
		DG(18:2_18:3)	-0.0354438	0.0639226	0.579806	0.879705	Diglycerides
		DG(18:2_20:0)	0.00020181	0.0688736	0.997665	0.997665	Diglycerides
		DG(18:2_20:4)	-0.0436898	0.0662444	0.51024	0.807574	Diglycerides
		DG-O(16:0_18:1)	0.0541106	0.0670039	0.420197	0.72204	Diglycerides
		Hex2Cer(d18:1/16:0)	-0.0349308	0.0682212	0.609142	0.89044	Dihexosyl-ceramides
		Hex2Cer(d18:1/18:0)	0.0104737	0.0612785	0.864442	0.978422	Dihexosyl-ceramides
		Hex2Cer(d18:1/20:0)	0.00648908	0.0608363	0.915151	0.978422	Dihexosyl-ceramides
		Hex2Cer(d18:1/22:0)	-0.00445735	0.0654006	0.945724	0.985022	Dihexosyl-ceramides
		Hex2Cer(d18:1/24:0)	-0.015699	0.0684964	0.818927	0.968624	Dihexosyl-ceramides
		Hex2Cer(d18:1/24:1)	-0.0551737	0.0698661	0.430538	0.729095	Dihexosyl-ceramides
		C12	0.102661	0.0678386	0.131617	0.457869	Acylcarnitines
		FA(12:0)	0.103405	0.066056	0.118905	0.439648	Fatty acids
		FA(14:0)	0.150662	0.0666262	0.0247053	0.197319	Fatty acids
		FA(18:1)	0.0196679	0.067621	0.771433	0.950786	Fatty acids
		FA(18:2)	0.00562491	0.066769	0.932938	0.985022	Fatty acids
		FA(20:1)	0.0996402	0.0666842	0.136534	0.457869	Fatty acids
		FA(20:2)	0.0843639	0.0654411	0.198679	0.530578	Fatty acids
		FA(20:3)	0.0755093	0.0661731	0.255057	0.590658	Fatty acids
		FA20:4n-6(AA)	0.0523314	0.0663088	0.430829	0.729095	Fatty acids
		FA20:5n-3(EPA)	0.182612	0.0648206	0.00527941	0.100997	Fatty acids
		FA22:6n-3(DHA)	0.143848	0.0637947	0.0251133	0.197319	Fatty acids
		Hex-Cer(d16:1/22:0)	0.148728	0.0659116	0.0250107	0.197319	Hexosylceramides
		C12:1	0.107857	0.0686367	0.117505	0.439648	Acylcarnitines
		Hex-Cer(d18:1/14:0)	0.0681381	0.0654045	0.298635	0.63786	Hexosylceramides
		Hex-Cer(d18:1/16:0)	-0.0154998	0.0674961	0.818582	0.968624	Hexosylceramides
		Hex-Cer(d18:1/18:0)	0.015899	0.0659265	0.809651	0.968624	Hexosylceramides
		Hex-Cer(d18:1/20:0)	-0.0152391	0.0655891	0.816485	0.968624	Hexosylceramides
		Hex-Cer(d18:1/22:0)	-0.0246533	0.0673926	0.714849	0.921774	Hexosylceramides
		Hex-Cer(d18:1/23:0)	-0.00947699	0.0653901	0.884897	0.978422	Hexosylceramides
		Hex-Cer(d18:1/24:0)	-0.0250655	0.0671939	0.709479	0.918358	Hexosylceramides
		Hex-Cer(d18:1/24:1)	-0.0280925	0.0643551	0.66288	0.897437	Hexosylceramides
		C14	0.0643313	0.0689895	0.352098	0.667624	Acylcarnitines
		Hex-Cer(d18:2/18:0)	-0.0301113	0.0682291	0.659404	0.897437	Hexosylceramides
		Hex-Cer(d18:2/20:0)	-0.00725927	0.0688781	0.916159	0.978422	Hexosylceramides
		Hex-Cer(d18:2/22:0)	-0.0594255	0.0675499	0.379954	0.685163	Hexosylceramides
		Hex-Cer(d18:2/24:0)	-0.0319418	0.0637504	0.616834	0.892892	Hexosylceramides
		3-IAA	0.0685486	0.0681736	0.315746	0.652141	Indoles and derivatives
		Ind-SO4	0.119867	0.0685478	0.0817253	0.353333	Indoles and derivatives
		LPC(14:0)	0.0422841	0.0678055	0.533522	0.829504	Lysophosphatidyl-cholines
		LPC(16:0)	-0.0452235	0.067645	0.504479	0.801339	Lysophosphatidyl-cholines
		LPC(16:1)	0.011648	0.0681214	0.864388	0.978422	Lysophosphatidyl-cholines
		LPC(18:0)	0.0129892	0.0677984	0.848241	0.978422	Lysophosphatidyl-cholines
		LPC(18:1)	-0.0589731	0.068195	0.388093	0.6962	Lysophosphatidyl-cholines
		LPC(18:2)	-0.0628325	0.0676134	0.353743	0.667624	Lysophosphatidyl-cholines
		LPC(20:4)	-0.0498102	0.0679662	0.464409	0.762023	Lysophosphatidyl-cholines
		PC(28:1)	0.0980488	0.067037	0.144983	0.462264	Phosphatidyl-cholines
		PC(30:0)	0.0649724	0.0646799	0.316215	0.652141	Phosphatidyl-cholines
		PC(30:2)	0.0284718	0.0665667	0.669269	0.899006	Phosphatidyl-cholines
		PC(32:0)	0.00385832	0.0635912	0.951673	0.985022	Phosphatidyl-cholines
		PC(32:1)	-0.0366634	0.0669249	0.584358	0.880539	Phosphatidyl-cholines
		PC(32:2)	-0.000258642	0.0666172	0.996906	0.997665	Phosphatidyl-cholines
		PC(32:3)	0.102502	0.066669	0.125594	0.453354	Phosphatidyl-cholines
		PC(34:1)	-0.0158912	0.0670225	0.812795	0.968624	Phosphatidyl-cholines
		PC(34:2)	-0.0570264	0.0677054	0.400538	0.707778	Phosphatidyl-cholines
		C3	0.0540725	0.0671795	0.421737	0.72204	Acylcarnitines
		PC(34:3)	-0.0356634	0.0693953	0.607819	0.89044	Phosphatidyl-cholines
		PC(34:4)	0.0437049	0.0667512	0.513307	0.809517	Phosphatidyl-cholines
		PC(36:1)	0.00958721	0.0685284	0.888864	0.978422	Phosphatidyl-cholines
		PC(36:2)	-0.0777477	0.0676079	0.251384	0.585232	Phosphatidyl-cholines
		PC(36:3)	-0.0786944	0.067961	0.248129	0.585232	Phosphatidyl-cholines
		PC(36:4)	-0.0913755	0.0679365	0.179987	0.505	Phosphatidyl-cholines
		PC(36:5)	0.0719832	0.0666382	0.281216	0.615596	Phosphatidyl-cholines
		PC(36:6)	0.134221	0.0668072	0.0457346	0.245763	Phosphatidyl-cholines
		PC(38:0)	-0.0908194	0.0661473	0.171135	0.494797	Phosphatidyl-cholines
		PC(38:3)	-0.0142297	0.0657117	0.828759	0.969913	Phosphatidyl-cholines
		PC(38:4)	-0.0727508	0.0675812	0.282869	0.61615	Phosphatidyl-cholines
		PC(38:5)	-0.0149005	0.0674217	0.825291	0.969913	Phosphatidyl-cholines
		PC(38:6)	0.00916294	0.0670097	0.891359	0.978422	Phosphatidyl-cholines
		PC(40:2)	-0.0191143	0.067675	0.777867	0.956037	Phosphatidyl-cholines
		PC(40:3)	0.0264215	0.0695528	0.704399	0.916969	Phosphatidyl-cholines
		PC(40:4)	-0.0657785	0.0674937	0.330821	0.652141	Phosphatidyl-cholines
		PC(40:5)	-0.0268981	0.0668215	0.687675	0.911972	Phosphatidyl-cholines
		PC(40:6)	0.041813	0.0644538	0.517182	0.812714	Phosphatidyl-cholines
		PC(O-28:1)	0.030186	0.0671783	0.653622	0.89593	Phosphatidyl-cholines
		PC(O-30:1)	0.0655967	0.0675311	0.332424	0.652141	Phosphatidyl-cholines
		PC(O-30:2)	0.109353	0.0660763	0.0993423	0.386819	Phosphatidyl-cholines
		PC(O-32:1)	-0.0214552	0.066786	0.748319	0.938064	Phosphatidyl-cholines
		PC(O-34:0)	0.0453137	0.0617225	0.463627	0.762023	Phosphatidyl-cholines
		PC(O-34:1)	0.00808607	0.0657178	0.902184	0.978422	Phosphatidyl-cholines
		PC(O-34:2)	-0.133133	0.0674733	0.0497173	0.254368	Phosphatidyl-cholines
		PC(O-34:3)	0.0310278	0.065211	0.634678	0.894056	Phosphatidyl-cholines
		PC(O-36:0)	0.0635076	0.0651615	0.330806	0.652141	Phosphatidyl-cholines
		PC(O-36:1)	0.0585153	0.065639	0.373637	0.680688	Phosphatidyl-cholines
		PC(O-36:2)	-0.055399	0.0675427	0.412974	0.716884	Phosphatidyl-cholines
		PC(O-36:3)	-0.00417042	0.0671404	0.950527	0.985022	Phosphatidyl-cholines
		PC(O-36:4)	0.0212249	0.0648997	0.743944	0.935244	Phosphatidyl-cholines
		PC(O-36:5)	-0.019593	0.0637571	0.758897	0.945933	Phosphatidyl-cholines
		PC(O-38:2)	-0.112649	0.0657646	0.08812	0.359094	Phosphatidyl-cholines
		PC(O-38:3)	0.0315435	0.0677915	0.642169	0.895577	Phosphatidyl-cholines
		PC(O-38:4)	0.00269435	0.0666631	0.967797	0.985022	Phosphatidyl-cholines
		PC(O-38:5)	-0.0629959	0.0653966	0.336445	0.652141	Phosphatidyl-cholines
		PC(O-38:6)	-0.0314032	0.0657278	0.633278	0.894056	Phosphatidyl-cholines
		PC(O-40:2)	0.0579086	0.0643867	0.369417	0.680688	Phosphatidyl-cholines
		PC(O-40:3)	-0.0462072	0.0668379	0.490076	0.786983	Phosphatidyl-cholines
		PC(O-40:4)	0.0753446	0.0682051	0.27049	0.607305	Phosphatidyl-cholines
		PC(O-40:5)	-0.0702299	0.0663388	0.290903	0.624376	Phosphatidyl-cholines
		PC(O-40:6)	-0.138636	0.063967	0.0312712	0.214989	Phosphatidyl-cholines
		PC(O-42:3)	-0.0359492	0.0675361	0.595051	0.887533	Phosphatidyl-cholines
		SM(33:1)	0.0385805	0.06437	0.549545	0.851407	Sphingomyelins
		SM(34:1)	0.0313718	0.0659162	0.634586	0.894056	Sphingomyelins
		SM(34:2)	-0.0232874	0.0655929	0.722903	0.927339	Sphingomyelins
		SM(35:1)	0.0988581	0.0650288	0.129872	0.457262	Sphingomyelins
		SM(36:1)	0.0558607	0.0672011	0.406723	0.71336	Sphingomyelins
		SM(36:2)	0.0124678	0.0651212	0.848343	0.978422	Sphingomyelins
		SM(38:3)	0.137699	0.0657819	0.0374561	0.232122	Sphingomyelins
		SM(40:4)	0.0643426	0.0647148	0.32118	0.652141	Sphingomyelins
		SM(41:1)	0.0453996	0.0674919	0.501855	0.800059	Sphingomyelins
		SM(41:2)	0.0916218	0.0647744	0.158617	0.476021	Sphingomyelins
		SM(42:1)	0.0328644	0.0685043	0.631881	0.894056	Sphingomyelins
		SM(42:2)	0.0164437	0.0677262	0.808386	0.968624	Sphingomyelins
		SM(43:1)	0.0298377	0.0675818	0.659275	0.897437	Sphingomyelins
		SM(44:1)	0.0535143	0.0692476	0.440461	0.739705	Sphingomyelins
		SM(44:2)	0.030362	0.0660754	0.646319	0.895577	Sphingomyelins
		TG(14:0_32:2)	0.0328627	0.0631333	0.603212	0.89044	Triglycerides
		TG(14:0_34:0)	0.142931	0.0669232	0.0337898	0.219427	Triglycerides
		TG(14:0_34:1)	0.0771314	0.0666798	0.248614	0.585232	Triglycerides
		TG(14:0_34:2)	0.0249443	0.0635881	0.695226	0.913979	Triglycerides
		TG(14:0_34:3)	0.0073936	0.0647182	0.909148	0.978422	Triglycerides
		TG(14:0_35:1)	0.0955318	0.0644688	0.139797	0.462264	Triglycerides
		TG(14:0_35:2)	0.108432	0.0634705	0.0889574	0.359094	Triglycerides
		TG(14:0_36:1)	0.0767598	0.0665347	0.249866	0.585232	Triglycerides
		TG(14:0_36:2)	-0.0322565	0.0647593	0.618906	0.892892	Triglycerides
		TG(14:0_36:3)	-0.0976657	0.0636814	0.12653	0.453354	Triglycerides
		TG(14:0_36:4)	-0.0892842	0.0633439	0.160076	0.476021	Triglycerides
		TG(14:0_38:4)	-0.00968032	0.0666651	0.884678	0.978422	Triglycerides
		TG(14:0_38:5)	-0.00797805	0.0647755	0.902088	0.978422	Triglycerides
		TG(16:0_28:1)	-0.048296	0.0673763	0.474241	0.772837	Triglycerides
		TG(16:0_28:2)	-0.111328	0.0671225	0.098606	0.386819	Triglycerides
		TG(16:0_30:2)	-0.0487816	0.0654051	0.45655	0.755196	Triglycerides
		TG(16:0_32:0)	0.0891469	0.0689673	0.197488	0.530578	Triglycerides
		TG(16:0_32:1)	0.0744026	0.0662042	0.262291	0.60423	Triglycerides
		TG(16:0_32:2)	0.015591	0.0637976	0.80716	0.968624	Triglycerides
		TG(16:0_32:3)	-0.00432552	0.0652943	0.947241	0.985022	Triglycerides
		TG(16:0_33:1)	0.0735538	0.0665891	0.270527	0.607305	Triglycerides
		TG(16:0_33:2)	0.0428629	0.0673686	0.52527	0.822487	Triglycerides
		TG(16:0_34:0)	0.0730023	0.0684433	0.287301	0.619669	Triglycerides
		TG(16:0_34:1)	-0.00246208	0.0690531	0.97159	0.985022	Triglycerides
		TG(16:0_34:2)	-0.0482275	0.0684964	0.482112	0.779888	Triglycerides
		TG(16:0_34:3)	-0.0724441	0.0664526	0.276819	0.614091	Triglycerides
		TG(16:0_34:4)	-0.0330598	0.0642584	0.607424	0.89044	Triglycerides
		TG(16:0_35:1)	0.0640622	0.0664199	0.335839	0.652141	Triglycerides
		TG(16:0_35:2)	0.0470769	0.0672251	0.484477	0.780842	Triglycerides
		TG(16:0_35:3)	-0.0231568	0.0680594	0.733993	0.930711	Triglycerides
		TG(16:0_36:2)	-0.0823261	0.0682146	0.228761	0.56867	Triglycerides
		TG(16:0_36:3)	-0.170604	0.0670974	0.0116801	0.142756	Triglycerides
		TG(16:0_36:4)	-0.190641	0.0642035	0.00331085	0.0845048	Triglycerides
		TG(16:0_36:5)	-0.131605	0.0643335	0.041963	0.245763	Triglycerides
		TG(16:0_36:6)	0.0551382	0.068302	0.420371	0.72204	Triglycerides
		TG(16:0_37:3)	-0.13725	0.0676639	0.0437077	0.245763	Triglycerides
		TG(16:0_38:1)	0.0101962	0.0681822	0.88126	0.978422	Triglycerides
		TMAO	0.156431	0.0639625	0.0152329	0.153774	Amine oxides
		TG(16:0_38:2)	0.00462233	0.0679192	0.945802	0.985022	Triglycerides
		TG(16:0_38:3)	-0.0330549	0.0671451	0.622998	0.892897	Triglycerides
		TG(16:0_38:4)	-0.115764	0.0665913	0.0835152	0.353333	Triglycerides
		TG(16:0_38:5)	-0.0859054	0.0690329	0.214654	0.550321	Triglycerides
		TG(16:0_38:6)	0.0431066	0.0686271	0.530562	0.827828	Triglycerides
		TG(16:0_38:7)	0.0102951	0.0664667	0.877047	0.978422	Triglycerides
		TG(16:0_40:6)	0.0335784	0.0679615	0.621737	0.892897	Triglycerides
		TG(16:0_40:7)	0.0265875	0.0678306	0.695455	0.913979	Triglycerides
		TG(16:0_40:8)	0.00444134	0.0692427	0.948915	0.985022	Triglycerides
		TG(16:1_28:0)	0.0774828	0.0636756	0.224953	0.562382	Triglycerides
		1-Met-His	0.20029	0.0671738	0.00318519	0.0845048	Amino acid related
		TG(16:1_30:1)	-0.0163164	0.0657079	0.804118	0.968624	Triglycerides
		TG(16:1_32:0)	0.0646468	0.0657211	0.326352	0.652141	Triglycerides
		TG(16:1_32:1)	0.0653896	0.064368	0.310792	0.652141	Triglycerides
		TG(16:1_32:2)	-0.00552	0.0648764	0.93227	0.985022	Triglycerides
		TG(16:1_33:1)	0.0646924	0.0636079	0.310232	0.652141	Triglycerides
		TG(16:1_34:0)	0.071341	0.0657574	0.279132	0.614091	Triglycerides
		TG(16:1_34:1)	0.00109113	0.0659253	0.98681	0.995863	Triglycerides
		TG(16:1_34:2)	-0.06531	0.0669273	0.330204	0.652141	Triglycerides
		TG(16:1_34:3)	-0.0941312	0.066183	0.15634	0.476021	Triglycerides
		TG(16:1_36:1)	-0.0076793	0.0633088	0.903563	0.978422	Triglycerides
		3-Met-His	0.0057067	0.0678312	0.933028	0.985022	Amino acid related
		TG(16:1_36:2)	-0.131261	0.0649947	0.0446246	0.245763	Triglycerides
		TG(16:1_36:3)	-0.179781	0.0655279	0.00657181	0.107096	Triglycerides
		TG(16:1_36:4)	-0.171365	0.0653592	0.00934649	0.131375	Triglycerides
		TG(16:1_36:5)	-0.122489	0.0655116	0.0628313	0.291009	Triglycerides
		TG(16:1_38:3)	-0.0760958	0.0682434	0.266023	0.606478	Triglycerides
		TG(16:1_38:4)	-0.0889262	0.067673	0.190177	0.525971	Triglycerides
		TG(16:1_38:5)	-0.100411	0.0685565	0.144426	0.462264	Triglycerides
		TG(17:0_32:1)	0.120641	0.0645234	0.0628314	0.291009	Triglycerides
		TG(17:0_34:1)	0.0666702	0.067979	0.32778	0.652141	Triglycerides
		TG(17:0_34:2)	0.0273159	0.0679627	0.688125	0.911972	Triglycerides
		TG(17:0_34:3)	0.0235146	0.0646642	0.71647	0.921774	Triglycerides
		TG(17:0_36:3)	-0.100565	0.0670633	0.135144	0.457869	Triglycerides
		TG(17:0_36:4)	-0.0958211	0.0648833	0.141134	0.462264	Triglycerides
		TG(17:1_32:1)	0.124602	0.0623911	0.0470281	0.245763	Triglycerides
		TG(17:1_34:1)	0.0331137	0.0664862	0.618936	0.892892	Triglycerides
		TG(17:1_34:2)	-0.025701	0.0666203	0.700025	0.913979	Triglycerides
		TG(17:1_34:3)	-0.00766433	0.0669061	0.908902	0.978422	Triglycerides
		TG(17:1_36:3)	-0.129313	0.0676351	0.0571685	0.278208	Triglycerides
		TG(17:1_36:4)	-0.174938	0.0664107	0.00902494	0.131375	Triglycerides
		AABA	0.171051	0.0681119	0.0127367	0.151463	Amino acid related
		TG(17:2_34:2)	-0.0787332	0.0703278	0.264124	0.605284	Triglycerides
		TG(17:2_34:3)	-0.0567526	0.0657863	0.389239	0.6962	Triglycerides
		TG(17:2_36:2)	-0.0857099	0.0672465	0.20379	0.530578	Triglycerides
		TG(17:2_36:4)	-0.239608	0.0662221	0.000366925	0.0353143	Triglycerides
		TG(18:0_30:0)	0.160259	0.0681744	0.0196092	0.17192	Triglycerides
		TG(18:0_30:1)	0.0382913	0.0670875	0.568733	0.868898	Triglycerides
		TG(18:0_32:0)	0.0995507	0.0687692	0.149132	0.465376	Triglycerides
		TG(18:0_32:1)	0.0996166	0.0655332	0.129904	0.457262	Triglycerides
		TG(18:0_32:2)	0.0479716	0.063706	0.452235	0.753121	Triglycerides
		TG(18:0_34:2)	-0.0802205	0.0687525	0.244537	0.585232	Triglycerides
		TG(18:0_34:3)	-0.102941	0.065748	0.118837	0.439648	Triglycerides
		TG(18:0_36:1)	-0.0579017	0.0652244	0.375642	0.680688	Triglycerides
		TG(18:0_36:2)	-0.00264856	0.0689233	0.969381	0.985022	Triglycerides
		TG(18:0_36:3)	-0.157677	0.0666858	0.0189136	0.17192	Triglycerides
		TG(18:0_36:4)	-0.168228	0.0651928	0.0105081	0.135987	Triglycerides
		TG(18:0_36:5)	-0.0978762	0.0656423	0.137361	0.457869	Triglycerides
		TG(18:0_38:6)	0.0281231	0.0657202	0.669121	0.899006	Triglycerides
		TG(18:1_26:0)	-0.0155454	0.0669329	0.816554	0.968624	Triglycerides
		TG(18:1_28:1)	-0.131953	0.0651405	0.0439901	0.245763	Triglycerides
		TG(18:1_30:0)	0.0597879	0.0667119	0.371107	0.680688	Triglycerides
		TG(18:1_30:1)	-0.0893683	0.0664757	0.180193	0.505	Triglycerides
		TG(18:1_30:2)	-0.153969	0.063046	0.0153774	0.153774	Triglycerides
		alpha-AAA	0.134073	0.0670571	0.0467796	0.245763	Amino acid related
		TG(18:1_31:0)	0.093862	0.0665981	0.160116	0.476021	Triglycerides
		TG(18:1_32:0)	0.00554642	0.0689179	0.935929	0.985022	Triglycerides
		TG(18:1_32:1)	-0.00831119	0.0657703	0.899555	0.978422	Triglycerides
		TG(18:1_32:2)	-0.12422	0.0622577	0.0472325	0.245763	Triglycerides
		TG(18:1_32:3)	-0.0851515	0.0666933	0.203014	0.530578	Triglycerides
		TG(18:1_33:0)	0.0536985	0.0678238	0.429357	0.729095	Triglycerides
		TG(18:1_33:1)	0.0167209	0.066835	0.802677	0.968624	Triglycerides
		TG(18:1_33:2)	-0.0785018	0.067497	0.246055	0.585232	Triglycerides
		TG(18:1_33:3)	-0.0450575	0.0669489	0.501635	0.800059	Triglycerides
		TG(18:1_34:1)	-0.0166074	0.069284	0.810783	0.968624	Triglycerides
		TG(18:1_34:2)	-0.16506	0.0666129	0.0139583	0.153774	Triglycerides
		TG(18:1_34:3)	-0.204591	0.0627209	0.00128019	0.0563283	Triglycerides
		TG(18:1_34:4)	-0.142363	0.0661727	0.0325211	0.219427	Triglycerides
		TG(18:1_35:2)	-0.123655	0.0666092	0.0647119	0.296596	Triglycerides
		TG(18:1_35:3)	-0.156842	0.0657267	0.0178555	0.170792	Triglycerides
		TG(18:1_36:0)	-0.0860788	0.0631116	0.173969	0.494797	Triglycerides
		TG(18:1_36:1)	0.147473	0.0674293	0.0297769	0.213412	Triglycerides
		TG(18:1_36:2)	-0.193966	0.0619763	0.00198378	0.0727386	Triglycerides
		TG(18:1_36:3)	-0.239175	0.0618602	0.000144927	0.0277833	Triglycerides
		TG(18:1_36:4)	-0.187264	0.0633613	0.00345701	0.0845048	Triglycerides
		TG(18:1_36:5)	-0.119719	0.0650981	0.0672372	0.304994	Triglycerides
		TG(18:1_36:6)	-0.02413	0.06927	0.727908	0.928346	Triglycerides
		TG(18:1_38:5)	-0.16234	0.0658099	0.014386	0.153774	Triglycerides
		TG(18:1_38:6)	-0.00425829	0.068582	0.950546	0.985022	Triglycerides
		TG(18:1_38:7)	0.012029	0.0672025	0.858104	0.978422	Triglycerides
		TG(18:2_28:0)	-0.0642428	0.0644671	0.320078	0.652141	Triglycerides
		TG(18:2_30:0)	-0.0014767	0.0645696	0.981775	0.993059	Triglycerides
		TG(18:2_30:1)	-0.12235	0.0642885	0.05831	0.278215	Triglycerides
		TG(18:2_31:0)	0.026922	0.0662051	0.684659	0.911972	Triglycerides
		TG(18:2_32:0)	-0.0612903	0.0689194	0.374798	0.680688	Triglycerides
		TG(18:2_32:1)	-0.0931998	0.0635262	0.143755	0.462264	Triglycerides
		TG(18:2_32:2)	-0.127142	0.0622237	0.0421986	0.245763	Triglycerides
		TG(18:2_33:0)	0.000712234	0.0683816	0.991699	0.997665	Triglycerides
		TG(18:2_33:1)	-0.0672128	0.0675197	0.320594	0.652141	Triglycerides
		TG(18:2_33:2)	-0.133136	0.0667117	0.0471838	0.245763	Triglycerides
		TG(18:2_34:0)	-0.0816993	0.0689802	0.23752	0.580605	Triglycerides
		TG(18:2_34:1)	-0.157179	0.0670393	0.0199271	0.17192	Triglycerides
		TG(18:2_34:2)	-0.2026	0.0645064	0.0019132	0.0727386	Triglycerides
		TG(18:2_34:3)	-0.192704	0.063514	0.00269924	0.0797075	Triglycerides
		TG(18:2_34:4)	-0.160897	0.0658139	0.0152721	0.153774	Triglycerides
		TG(18:2_35:1)	-0.114319	0.0663915	0.0864765	0.359094	Triglycerides
		TG(18:2_35:2)	-0.154744	0.0658337	0.019619	0.17192	Triglycerides
		TG(18:2_35:3)	-0.140618	0.0658853	0.0339115	0.219427	Triglycerides
		TG(18:2_36:0)	-0.0121526	0.06844	0.859225	0.978422	Triglycerides
		TG(18:2_36:1)	-0.144952	0.066397	0.0300716	0.213412	Triglycerides
		TG(18:2_36:2)	-0.238465	0.0622975	0.000167944	0.0277833	Triglycerides
		TG(18:2_36:3)	-0.21243	0.0630606	0.000889804	0.0494767	Triglycerides
		TG(18:2_36:4)	-0.185031	0.0634812	0.00392265	0.0862983	Triglycerides
		TG(18:2_36:5)	-0.144655	0.0650476	0.0271625	0.20606	Triglycerides
		TG(18:2_38:4)	-0.228771	0.0638706	0.000418892	0.0353143	Triglycerides
		TG(18:2_38:5)	-0.173726	0.0655936	0.00866241	0.131375	Triglycerides
		TG(18:2_38:6)	-0.0474838	0.0665662	0.476386	0.773468	Triglycerides
		TG(18:3_30:0)	-0.0117236	0.0663686	0.859949	0.978422	Triglycerides
		TG(18:3_32:0)	-0.0609291	0.0670007	0.364132	0.67889	Triglycerides
		TG(18:3_32:1)	-0.063891	0.0670067	0.341368	0.658781	Triglycerides
		TG(18:3_33:2)	-0.105031	0.0630518	0.0971599	0.385138	Triglycerides
		TG(18:3_34:0)	-0.0838814	0.067476	0.215126	0.550321	Triglycerides
		TG(18:3_34:1)	-0.142189	0.0643083	0.0280483	0.209174	Triglycerides
		TG(18:3_34:2)	-0.165664	0.0637807	0.0100183	0.133578	Triglycerides
		TG(18:3_34:3)	-0.124822	0.065717	0.0588045	0.278215	Triglycerides
		Cit	0.111491	0.0679585	0.102294	0.391385	Amino acid related
		TG(18:3_35:2)	-0.083354	0.0662164	0.209415	0.542014	Triglycerides
		TG(18:3_36:1)	-0.0909072	0.0663983	0.172339	0.494797	Triglycerides
		TG(18:3_36:2)	-0.177061	0.0640951	0.00621527	0.105182	Triglycerides
		TG(18:3_36:3)	-0.155825	0.0648146	0.017027	0.166486	Triglycerides
		TG(18:3_36:4)	-0.133517	0.0646528	0.040066	0.243101	Triglycerides
		TG(20:0_32:3)	-0.148238	0.0674348	0.0289598	0.212372	Triglycerides
		TG(20:0_32:4)	-0.178453	0.064187	0.00589666	0.103781	Triglycerides
		TG(20:0_34:1)	-0.0654075	0.0675917	0.334249	0.652141	Triglycerides
		Creatinine	0.129181	0.0669791	0.0550412	0.278208	Amino acid related
		TG(20:1_30:1)	0.0166774	0.0676698	0.805559	0.968624	Triglycerides
		TG(20:1_32:1)	0.0934798	0.0676736	0.168559	0.491164	Triglycerides
		TG(20:1_32:2)	0.00314901	0.0670526	0.962585	0.985022	Triglycerides
		TG(20:1_32:3)	-0.0144605	0.068399	0.832757	0.971918	Triglycerides
		TG(20:1_34:0)	0.0711372	0.0664579	0.285592	0.619017	Triglycerides
		TG(20:1_34:1)	0.0123836	0.0681837	0.856045	0.978422	Triglycerides
		TG(20:1_34:2)	-0.072324	0.0666213	0.278829	0.614091	Triglycerides
		Cystine	0.105511	0.0688334	0.126733	0.453354	Amino acid related
		TG(20:1_34:3)	-0.0188107	0.068783	0.784739	0.961797	Triglycerides
		TG(20:2_32:0)	0.0529921	0.0676511	0.434273	0.732108	Triglycerides
		TG(20:2_32:1)	-0.0464456	0.0635836	0.465873	0.762023	Triglycerides
		TG(20:2_34:1)	-0.0617733	0.0662512	0.352133	0.667624	Triglycerides
		TG(20:2_34:2)	-0.133889	0.0665173	0.045334	0.245763	Triglycerides
		TG(20:2_34:3)	-0.153847	0.0658362	0.0203358	0.172073	Triglycerides
		TG(20:3_32:0)	0.0154963	0.0673106	0.818131	0.968624	Triglycerides
		TG(20:3_32:1)	-0.0198135	0.065553	0.762742	0.948041	Triglycerides
		TG(20:3_32:2)	-0.029322	0.0668691	0.661449	0.897437	Triglycerides
		TG(20:3_34:0)	0.00974804	0.0614312	0.874063	0.978422	Triglycerides
		TG(20:3_34:1)	-0.0976531	0.0677049	0.150611	0.466681	Triglycerides
		TG(20:3_34:2)	-0.1873	0.0661489	0.00505696	0.100997	Triglycerides
		TG(20:3_34:3)	-0.142923	0.0666963	0.0332049	0.219427	Triglycerides
		TG(20:3_36:3)	-0.217306	0.0652337	0.00101202	0.0494767	Triglycerides
		TG(20:3_36:4)	-0.169699	0.0638349	0.0084198	0.131375	Triglycerides
		TG(20:4_30:0)	0.00824286	0.0653047	0.89967	0.978422	Triglycerides
		TG(20:4_32:0)	-0.0388359	0.0692514	0.5755	0.876194	Triglycerides
		HArg	0.0616567	0.0680759	0.366069	0.679621	Amino acid related
		TG(20:4_32:1)	-0.038273	0.0670031	0.568431	0.868898	Triglycerides
		TG(20:4_32:2)	-0.0638128	0.0637231	0.317715	0.652141	Triglycerides
		TG(20:4_33:2)	-0.0271015	0.0693973	0.696519	0.913979	Triglycerides
		TG(20:4_34:0)	-0.0404697	0.0701077	0.564352	0.868234	Triglycerides
		TG(20:4_34:1)	-0.148502	0.0683355	0.0308237	0.214989	Triglycerides
		TG(20:4_34:2)	-0.193623	0.0664278	0.00392218	0.0862983	Triglycerides
		TG(20:4_34:3)	-0.183462	0.0650423	0.00522453	0.100997	Triglycerides
		TG(20:4_36:2)	-0.216399	0.0645503	0.000941027	0.0494767	Triglycerides
		TG(20:4_36:3)	-0.222955	0.0629265	0.000481558	0.0353143	Triglycerides
		TG(20:4_36:4)	-0.177484	0.0634389	0.00559671	0.102606	Triglycerides
		TG(20:5_34:0)	0.171497	0.0668269	0.0109342	0.137458	Triglycerides
		TG(20:5_34:1)	0.10473	0.068021	0.12506	0.453354	Triglycerides
		TG(20:5_34:2)	0.0256759	0.0688705	0.709641	0.918358	Triglycerides
		TG(20:5_36:2)	0.0122843	0.0675643	0.855892	0.978422	Triglycerides
		TG(20:5_36:3)	0.0227312	0.0674145	0.736294	0.930946	Triglycerides
		TG(22:4_32:0)	-0.0109978	0.0680728	0.8718	0.978422	Triglycerides
		TG(22:4_32:2)	-0.0749981	0.0650789	0.250383	0.585232	Triglycerides
		TG(22:4_34:2)	-0.174371	0.0667027	0.00955458	0.131375	Triglycerides
		TG(22:5_32:0)	0.0565753	0.0680921	0.406939	0.71336	Triglycerides
		TG(22:5_32:1)	0.0236233	0.0674367	0.726442	0.928346	Triglycerides
		TG(22:5_34:1)	-0.003558	0.0682932	0.958496	0.985022	Triglycerides
		TG(22:5_34:2)	-0.0305019	0.0678232	0.653345	0.89593	Triglycerides
		TG(22:5_34:3)	-0.0343167	0.0682249	0.615465	0.892892	Triglycerides
		TG(22:6_32:0)	0.124345	0.0650123	0.0570752	0.278208	Triglycerides
		Met-SO	0.0987108	0.0679335	0.147616	0.463935	Amino acid related
		TG(22:6_32:1)	0.0947556	0.0660204	0.152618	0.469594	Triglycerides
		TG(22:6_34:1)	0.0613968	0.0662491	0.355055	0.667624	Triglycerides
		TG(22:6_34:2)	0.0234417	0.0679412	0.730397	0.928829	Triglycerides
		TG(22:6_34:3)	0.0635619	0.067696	0.348782	0.667624	Triglycerides
		Hex3Cer(d18:1/16:0)	0.0858601	0.0670238	0.20151	0.530578	Trihexosyl-ceramides
		Hex3Cer(d18:1/24:1)	0.0150673	0.0677505	0.824211	0.969913	Trihexosyl-ceramides
		Choline	0.00760029	0.0691267	0.91255	0.978422	Vitamins and cofactors
		Orn	-0.019667	0.067167	0.769942	0.950786	Amino acid related
		ProBetaine	0.118023	0.0677871	0.0830486	0.353333	Amino acid related
		Sarcosine	0.0823682	0.0684642	0.230219	0.568826	Amino acid related
		SDMA	0.101523	0.0680796	0.137313	0.457869	Amino acid related
		C4	0.0840599	0.0683913	0.220328	0.557153	Acylcarnitines
		t4-OH-Pro	0.0904328	0.0663555	0.174304	0.494797	Amino acid related
		Taurine	0.248146	0.065368	0.000189431	0.0277833	Amino acid related
		TrpBetaine	0.00618473	0.0667473	0.926258	0.985022	Amino acid related
		Ala	0.130736	0.0682068	0.0565463	0.278208	Amino acids
		Arg	0.0308514	0.0673323	0.647258	0.895577	Amino acids
		Asn	0.134659	0.0675651	0.0474769	0.245763	Amino acids
		Asp	0.122104	0.0680937	0.0742988	0.333586	Amino acids
		Cys	0.0850239	0.068767	0.217608	0.553455	Amino acids
		Gln	0.0960804	0.0655206	0.143944	0.462264	Amino acids
		Glu	0.164352	0.0668951	0.0147794	0.153774	Amino acids
		Gly	0.144975	0.0690094	0.0367815	0.232122	Amino acids
		His	0.14863	0.0666378	0.0267163	0.20606	Amino acids
		Ile	0.0860108	0.0671634	0.201657	0.530578	Amino acids
		Leu	0.0889439	0.0678529	0.191262	0.525971	Amino acids
		Lys	0.0277445	0.0658314	0.673834	0.901176	Amino acids
		Met	0.0912345	0.0691912	0.18866	0.525383	Amino acids
		Phe	0.115142	0.0689343	0.0962606	0.385042	Amino acids
		Pro	0.057885	0.0685656	0.399446	0.707778	Amino acids
		Ser	0.143109	0.0683135	0.0373097	0.232122	Amino acids
		Thr	0.0883494	0.0683945	0.197777	0.530578	Amino acids
		Trp	0.0884063	0.0681234	0.195718	0.530578	Amino acids
		Tyr	0.0819918	0.068326	0.231409	0.568826	Amino acids
		Val	0.125878	0.0659371	0.0575384	0.278208	Amino acids
		GDCA	0.0206087	0.0668395	0.758118	0.945933	Bile acids

## Sheet: Table S3(F)
		MotherBMI	Metabolite	Beta	SE	P_value	FDR	Metabolite Class
			C0	0.000924351	0.0146591	0.949778	0.980991	Acylcarnitines
			beta-Ala	0.000531416	0.0148287	0.971444	0.985099	Biogenic amines
			GABA	-0.0182773	0.0145774	0.211224	0.534131	Biogenic amines
			Putrescine	-0.0264062	0.0152579	0.0848952	0.40873	Biogenic amines
			Spermidine	-0.0180224	0.0148747	0.226941	0.554745	Biogenic amines
			Spermine	-0.0128179	0.0150146	0.394189	0.69418	Biogenic amines
			Hexose	0.00109575	0.0147139	0.940703	0.973904	Carbohydrates and related
			AconAcid	-0.00469889	0.013517	0.728447	0.912832	Carboxylic acids
			HipAcid	-0.0302788	0.0145212	0.0381941	0.315222	Carboxylic acids
			OH-GlutAcid	-0.00500236	0.0147653	0.735086	0.913666	Carboxylic acids
			Cer(d16:1/18:0)	-0.020736	0.0148399	0.163708	0.486853	Ceramides
			Cer(d16:1/20:0)	-0.0267545	0.0153033	0.0817915	0.404362	Ceramides
			Cer(d16:1/22:0)	-0.0123659	0.0146368	0.399101	0.69418	Ceramides
			Cer(d16:1/24:0)	-0.0272551	0.0149946	0.070457	0.387513	Ceramides
			Cer(d18:1/14:0)	-0.027181	0.0151197	0.0735736	0.388007	Ceramides
			Cer(d18:1/16:0)	-0.0316717	0.01503	0.0362154	0.312447	Ceramides
			Cer(d18:1/18:0)	-0.0147008	0.0145798	0.314403	0.622654	Ceramides
			Cer(d18:1/20:0)	-0.00906503	0.0146328	0.536217	0.824006	Ceramides
			Cer(d18:1/22:0)	-0.0172992	0.0149134	0.247297	0.578781	Ceramides
			Cer(d18:1/23:0)	-0.0085447	0.0148377	0.565278	0.845994	Ceramides
			Cer(d18:1/24:0)	-0.0074602	0.015224	0.624596	0.88084	Ceramides
			Cer(d18:1/24:1)	-0.020112	0.0151862	0.186737	0.516797	Ceramides
			Cer(d18:1/26:1)	-0.0102329	0.0144384	0.479232	0.772388	Ceramides
			Cer(d18:2/16:0)	-0.0170483	0.0149564	0.255563	0.583053	Ceramides
			Cer(d18:2/18:0)	-0.0115636	0.0148456	0.436849	0.73085	Ceramides
			Cer(d18:2/20:0)	-0.0197703	0.0149686	0.187926	0.516797	Ceramides
			Cer(d18:2/22:0)	-0.0142564	0.0151321	0.347145	0.657562	Ceramides
			Cer(d18:2/23:0)	-0.0196457	0.0146688	0.181843	0.516199	Ceramides
			Cer(d18:2/24:0)	-0.0162683	0.0150025	0.279369	0.593827	Ceramides
			Cer(d18:2/24:1)	-0.0167776	0.0147733	0.257312	0.583053	Ceramides
			CE(14:0)	-0.0373237	0.0132793	0.00538386	0.175813	Cholesteryl esters
			CE(15:0)	-0.0081052	0.0142314	0.569571	0.848315	Cholesteryl esters
			CE(16:0)	-0.0150595	0.0134752	0.264954	0.583053	Cholesteryl esters
			CE(18:0)	-0.0198082	0.0129678	0.128057	0.447638	Cholesteryl esters
			CE(18:3)	-0.00550591	0.0142745	0.700074	0.912832	Cholesteryl esters
			CE(20:3)	0.00223597	0.0149385	0.881154	0.964621	Cholesteryl esters
			CE(20:5)	0.0086539	0.0142702	0.544844	0.82666	Cholesteryl esters
			CE(22:5)	0.00342489	0.0146118	0.814895	0.952464	Cholesteryl esters
			p-Cresol-SO4	-0.0285846	0.0148008	0.0547143	0.336173	Cresols
			DG(14:0_14:0)	-0.0146016	0.0144909	0.314718	0.622654	Diglycerides
			DG(14:0_18:1)	-0.0149405	0.0144543	0.302424	0.621136	Diglycerides
			DG(14:0_18:2)	-0.0140768	0.0137459	0.306912	0.621136	Diglycerides
			DG(14:1_18:1)	-0.015826	0.0144541	0.274735	0.593827	Diglycerides
			DG(16:0_16:0)	0.00168456	0.0149135	0.910168	0.964997	Diglycerides
			DG(16:0_16:1)	0.026526	0.0148064	0.0745662	0.388007	Diglycerides
			DG(16:0_18:1)	-0.00135395	0.0148416	0.927394	0.967604	Diglycerides
			DG(16:0_18:2)	-0.00122707	0.0144533	0.932418	0.967604	Diglycerides
			DG(16:0_20:0)	-0.0178636	0.0148791	0.231185	0.555854	Diglycerides
			DG(16:0_20:3)	0.0165089	0.0147409	0.263947	0.583053	Diglycerides
			DG(16:0_20:4)	0.0129118	0.0150149	0.390747	0.69418	Diglycerides
			DG(16:1_18:0)	0.0172824	0.0149924	0.250252	0.57953	Diglycerides
			DG(16:1_18:1)	-0.00178842	0.0139504	0.898107	0.964621	Diglycerides
			DG(16:1_18:2)	0.00015781	0.0141518	0.991113	0.991969	Diglycerides
			DG(17:0_18:1)	0.00628896	0.015036	0.676159	0.909568	Diglycerides
			DG(18:0_20:4)	-0.00421431	0.0149434	0.778191	0.938093	Diglycerides
			DG(18:1_18:1)	-0.0343291	0.0137261	0.0131034	0.260654	Diglycerides
			DG(18:1_18:2)	-0.0334516	0.013452	0.0136251	0.260654	Diglycerides
			DG(18:1_18:3)	-0.019901	0.0136801	0.147147	0.465791	Diglycerides
			C2	0.00200477	0.0146571	0.89133	0.964621	Acylcarnitines
			DG(18:1_20:0)	-0.0231591	0.0150322	0.124823	0.447219	Diglycerides
			DG(18:1_20:1)	-0.0252833	0.014335	0.0791439	0.400268	Diglycerides
			DG(18:1_20:2)	-0.0415199	0.0141858	0.00377853	0.173868	Diglycerides
			DG(18:1_20:3)	-0.0181031	0.0146245	0.21707	0.545776	Diglycerides
			DG(18:1_20:4)	-0.0296452	0.0143854	0.0404846	0.315222	Diglycerides
			DG(18:1_22:5)	-0.0138	0.0143934	0.338712	0.645165	Diglycerides
			DG(18:1_22:6)	-0.00983915	0.0137043	0.473532	0.768833	Diglycerides
			DG(18:2_18:2)	-0.0253008	0.0132997	0.0584129	0.341105	Diglycerides
			DG(18:2_18:3)	-0.0083329	0.0139773	0.551664	0.831275	Diglycerides
			DG(18:2_20:0)	-0.0189262	0.0150599	0.210167	0.534131	Diglycerides
			DG(18:2_20:4)	-0.0300753	0.014485	0.039012	0.315222	Diglycerides
			DG-O(16:0_18:1)	0.0229861	0.0146511	0.11809	0.440334	Diglycerides
			Hex2Cer(d18:1/16:0)	-0.0240597	0.0149173	0.108185	0.432185	Dihexosyl-ceramides
			Hex2Cer(d18:1/18:0)	-0.0112433	0.0133992	0.402309	0.69418	Dihexosyl-ceramides
			Hex2Cer(d18:1/20:0)	-0.0138401	0.0133025	0.299273	0.621133	Dihexosyl-ceramides
			Hex2Cer(d18:1/22:0)	-0.012442	0.0143005	0.385214	0.69418	Dihexosyl-ceramides
			Hex2Cer(d18:1/24:0)	-0.0128501	0.0149774	0.391833	0.69418	Dihexosyl-ceramides
			Hex2Cer(d18:1/24:1)	-0.0244373	0.0152769	0.111099	0.432185	Dihexosyl-ceramides
			C12	0.00785383	0.0148336	0.597012	0.856386	Acylcarnitines
			FA(12:0)	-0.0186637	0.0144438	0.197639	0.52114	Fatty acids
			FA(14:0)	-0.0117639	0.0145685	0.420246	0.718933	Fatty acids
			FA(18:1)	-0.0026792	0.014786	0.856376	0.959836	Fatty acids
			FA(18:2)	-0.00683654	0.0145997	0.640052	0.896889	Fatty acids
			FA(20:1)	-0.004886	0.0145812	0.737872	0.914546	Fatty acids
			FA(20:2)	-0.00530678	0.0143094	0.711093	0.912832	Fatty acids
			FA(20:3)	0.00125719	0.0144694	0.93084	0.967604	Fatty acids
			FA20:4n-6(AA)	-0.0124239	0.0144991	0.392433	0.69418	Fatty acids
			FA20:5n-3(EPA)	0.000520922	0.0141737	0.970715	0.985099	Fatty acids
			FA22:6n-3(DHA)	0.00249095	0.0139494	0.858437	0.959836	Fatty acids
			Hex-Cer(d16:1/22:0)	-0.0339221	0.0144123	0.019457	0.276643	Hexosylceramides
			C12:1	0.00624875	0.0150081	0.677549	0.909568	Acylcarnitines
			Hex-Cer(d18:1/14:0)	-0.0300211	0.0143014	0.0369259	0.31245	Hexosylceramides
			Hex-Cer(d18:1/16:0)	-0.023734	0.0147587	0.10922	0.432185	Hexosylceramides
			Hex-Cer(d18:1/18:0)	-0.0239327	0.0144155	0.098278	0.419119	Hexosylceramides
			Hex-Cer(d18:1/20:0)	-0.0315783	0.0143417	0.0287012	0.289745	Hexosylceramides
			Hex-Cer(d18:1/22:0)	-0.0315188	0.0147361	0.033532	0.295082	Hexosylceramides
			Hex-Cer(d18:1/23:0)	-0.022713	0.0142982	0.113586	0.432185	Hexosylceramides
			Hex-Cer(d18:1/24:0)	-0.0262026	0.0146926	0.0758845	0.388246	Hexosylceramides
			Hex-Cer(d18:1/24:1)	-0.0301081	0.0140719	0.033474	0.295082	Hexosylceramides
			C14	0.00189829	0.0150853	0.899974	0.964621	Acylcarnitines
			Hex-Cer(d18:2/18:0)	-0.0077695	0.014919	0.603038	0.856386	Hexosylceramides
			Hex-Cer(d18:2/20:0)	-0.0199053	0.0150609	0.187639	0.516797	Hexosylceramides
			Hex-Cer(d18:2/22:0)	-0.0155117	0.0147705	0.294771	0.617615	Hexosylceramides
			Hex-Cer(d18:2/24:0)	-0.0221853	0.0139397	0.112909	0.432185	Hexosylceramides
			3-IAA	0.00268446	0.0149069	0.857252	0.959836	Indoles and derivatives
			Ind-SO4	-0.015323	0.0149887	0.307745	0.621136	Indoles and derivatives
			LPC(14:0)	-0.0200418	0.0148264	0.17782	0.508057	Lysophosphatidyl-cholines
			LPC(16:0)	-0.0207442	0.0147913	0.162167	0.486853	Lysophosphatidyl-cholines
			LPC(16:1)	-0.00175755	0.0148954	0.90618	0.964997	Lysophosphatidyl-cholines
			LPC(18:0)	-0.0236451	0.0148248	0.112136	0.432185	Lysophosphatidyl-cholines
			LPC(18:1)	-0.0234134	0.0149115	0.117798	0.440334	Lysophosphatidyl-cholines
			LPC(18:2)	-0.0195882	0.0147844	0.186552	0.516797	Lysophosphatidyl-cholines
			LPC(20:4)	-0.0152128	0.0148615	0.307116	0.621136	Lysophosphatidyl-cholines
			PC(28:1)	-0.0296386	0.0146583	0.0443747	0.319475	Phosphatidyl-cholines
			PC(30:0)	-0.0302576	0.0141429	0.0334885	0.295082	Phosphatidyl-cholines
			PC(30:2)	-0.0407244	0.0145555	0.00559405	0.175813	Phosphatidyl-cholines
			PC(32:0)	-0.0231895	0.0139049	0.0967746	0.417459	Phosphatidyl-cholines
			PC(32:1)	-0.0030853	0.0146338	0.83321	0.956937	Phosphatidyl-cholines
			PC(32:2)	-0.037502	0.0145665	0.0106847	0.235063	Phosphatidyl-cholines
			PC(32:3)	-0.0240772	0.0145779	0.100017	0.419119	Phosphatidyl-cholines
			PC(34:1)	-0.0282127	0.0146552	0.0554881	0.336173	Phosphatidyl-cholines
			PC(34:2)	-0.0252904	0.0148045	0.0889734	0.409485	Phosphatidyl-cholines
			C3	-0.000496533	0.0146895	0.973065	0.985099	Acylcarnitines
			PC(34:3)	-0.00814059	0.015174	0.592159	0.856386	Phosphatidyl-cholines
			PC(34:4)	-0.0320823	0.0145958	0.0289745	0.289745	Phosphatidyl-cholines
			PC(36:1)	-0.0204749	0.0149844	0.173186	0.506472	Phosphatidyl-cholines
			PC(36:2)	-0.0288815	0.0147832	0.0519896	0.336173	Phosphatidyl-cholines
			PC(36:3)	-0.0352205	0.0148604	0.0186358	0.276643	Phosphatidyl-cholines
			PC(36:4)	-0.0261035	0.014855	0.0802532	0.401266	Phosphatidyl-cholines
			PC(36:5)	-0.012739	0.0145711	0.382916	0.693345	Phosphatidyl-cholines
			PC(36:6)	-0.00894195	0.0146081	0.54108	0.82426	Phosphatidyl-cholines
			PC(38:0)	-0.0385128	0.0144638	0.00831637	0.19259	Phosphatidyl-cholines
			PC(38:3)	-0.018235	0.0143685	0.205731	0.532481	Phosphatidyl-cholines
			PC(38:4)	-0.0211341	0.0147773	0.154066	0.477389	Phosphatidyl-cholines
			PC(38:5)	-0.0226435	0.0147424	0.125971	0.447219	Phosphatidyl-cholines
			PC(38:6)	-0.00196415	0.0146524	0.893484	0.964621	Phosphatidyl-cholines
			PC(40:2)	-0.0189823	0.0147978	0.200902	0.523059	Phosphatidyl-cholines
			PC(40:3)	-0.0305537	0.0152084	0.0457431	0.319475	Phosphatidyl-cholines
			PC(40:4)	-0.0180231	0.0147582	0.223289	0.548868	Phosphatidyl-cholines
			PC(40:5)	-0.0212969	0.0146112	0.146365	0.465791	Phosphatidyl-cholines
			PC(40:6)	-0.00225477	0.0140935	0.873036	0.964621	Phosphatidyl-cholines
			PC(O-28:1)	-0.00764297	0.0146892	0.603363	0.856386	Phosphatidyl-cholines
			PC(O-30:1)	-0.0256045	0.0147664	0.0843051	0.40873	Phosphatidyl-cholines
			PC(O-30:2)	-0.0337701	0.0144483	0.0203091	0.276643	Phosphatidyl-cholines
			PC(O-32:1)	-0.027534	0.0146034	0.0606702	0.346687	Phosphatidyl-cholines
			PC(O-34:0)	-0.00763887	0.0134963	0.571964	0.848315	Phosphatidyl-cholines
			PC(O-34:1)	-0.0247644	0.0143699	0.0862099	0.40873	Phosphatidyl-cholines
			PC(O-34:2)	-0.0267276	0.0147537	0.0713959	0.38783	Phosphatidyl-cholines
			PC(O-34:3)	-0.0351237	0.014259	0.014525	0.266291	Phosphatidyl-cholines
			PC(O-36:0)	-0.011197	0.0142482	0.432789	0.73085	Phosphatidyl-cholines
			PC(O-36:1)	-0.0141006	0.0143527	0.326949	0.633734	Phosphatidyl-cholines
			PC(O-36:2)	-0.0125008	0.0147689	0.398223	0.69418	Phosphatidyl-cholines
			PC(O-36:3)	-0.032795	0.0146809	0.0264856	0.284236	Phosphatidyl-cholines
			PC(O-36:4)	-0.0281098	0.014191	0.0488403	0.335777	Phosphatidyl-cholines
			PC(O-36:5)	-0.0406017	0.0139412	0.00395156	0.173868	Phosphatidyl-cholines
			PC(O-38:2)	-0.018146	0.0143801	0.20831	0.533454	Phosphatidyl-cholines
			PC(O-38:3)	-0.00226979	0.0148233	0.878439	0.964621	Phosphatidyl-cholines
			PC(O-38:4)	-0.0157512	0.0145766	0.28105	0.59453	Phosphatidyl-cholines
			PC(O-38:5)	-0.031056	0.0142996	0.0309254	0.295082	Phosphatidyl-cholines
			PC(O-38:6)	-0.0319448	0.0143721	0.0272399	0.28537	Phosphatidyl-cholines
			PC(O-40:2)	-0.0166592	0.0140788	0.237957	0.562908	Phosphatidyl-cholines
			PC(O-40:3)	-0.0123855	0.0146148	0.397646	0.69418	Phosphatidyl-cholines
			PC(O-40:4)	-0.0268052	0.0149138	0.0736329	0.388007	Phosphatidyl-cholines
			PC(O-40:5)	-0.0389199	0.0145057	0.00784131	0.19259	Phosphatidyl-cholines
			PC(O-40:6)	-0.0341865	0.013987	0.0152953	0.269198	Phosphatidyl-cholines
			PC(O-42:3)	-0.0224891	0.0147675	0.129205	0.447638	Phosphatidyl-cholines
			SM(33:1)	-0.00607707	0.0140752	0.666334	0.908489	Sphingomyelins
			SM(34:1)	-0.0144977	0.0144132	0.315573	0.622654	Sphingomyelins
			SM(34:2)	-0.00752385	0.0143426	0.600395	0.856386	Sphingomyelins
			SM(35:1)	0.00532955	0.0142192	0.708155	0.912832	Sphingomyelins
			SM(36:1)	-0.00898779	0.0146942	0.541389	0.82426	Sphingomyelins
			SM(36:2)	-0.00411032	0.0142394	0.773111	0.937105	Sphingomyelins
			SM(38:3)	-0.0134981	0.0143839	0.349043	0.657562	Sphingomyelins
			SM(40:4)	0.0101653	0.0141505	0.473282	0.768833	Sphingomyelins
			SM(41:1)	-0.0116015	0.0147578	0.432627	0.73085	Sphingomyelins
			SM(41:2)	-0.00317207	0.0141636	0.822994	0.95294	Sphingomyelins
			SM(42:1)	-0.0192975	0.0149792	0.198981	0.52114	Sphingomyelins
			SM(42:2)	-0.0201263	0.014809	0.175501	0.508029	Sphingomyelins
			SM(43:1)	-0.0142272	0.0147775	0.336708	0.645051	Sphingomyelins
			SM(44:1)	-0.0195824	0.0151417	0.197254	0.52114	Sphingomyelins
			SM(44:2)	-0.0230179	0.0144481	0.112543	0.432185	Sphingomyelins
			TG(14:0_32:2)	-0.0207399	0.0138048	0.134416	0.454946	Triglycerides
			TG(14:0_34:0)	-0.00521844	0.0146334	0.721721	0.912832	Triglycerides
			TG(14:0_34:1)	-0.00230641	0.0145802	0.874452	0.964621	Triglycerides
			TG(14:0_34:2)	-0.00145136	0.0139042	0.916959	0.965875	Triglycerides
			TG(14:0_34:3)	0.00876531	0.0141513	0.536285	0.824006	Triglycerides
			TG(14:0_35:1)	0.0137795	0.0140968	0.329385	0.635655	Triglycerides
			TG(14:0_35:2)	0.0101318	0.0138785	0.466134	0.765295	Triglycerides
			TG(14:0_36:1)	-0.0105636	0.0145485	0.468543	0.76639	Triglycerides
			TG(14:0_36:2)	-0.0290146	0.0141603	0.041632	0.315829	Triglycerides
			TG(14:0_36:3)	-0.0287595	0.0139246	0.0400433	0.315222	Triglycerides
			TG(14:0_36:4)	-0.0198207	0.0138508	0.153826	0.477389	Triglycerides
			TG(14:0_38:4)	-0.00759947	0.014577	0.602653	0.856386	Triglycerides
			TG(14:0_38:5)	-0.00269028	0.0141638	0.849529	0.959836	Triglycerides
			TG(16:0_28:1)	-0.000749805	0.0147325	0.959455	0.981403	Triglycerides
			TG(16:0_28:2)	-0.0133053	0.014677	0.365628	0.673122	Triglycerides
			TG(16:0_30:2)	-0.0115157	0.0143015	0.421556	0.718933	Triglycerides
			TG(16:0_32:0)	0.0093135	0.0150804	0.537476	0.824006	Triglycerides
			TG(16:0_32:1)	0.0127444	0.0144762	0.37961	0.690199	Triglycerides
			TG(16:0_32:2)	0.00186915	0.01395	0.893532	0.964621	Triglycerides
			TG(16:0_32:3)	0.0111286	0.0142773	0.436533	0.73085	Triglycerides
			TG(16:0_33:1)	0.02605	0.0145604	0.0749559	0.388007	Triglycerides
			TG(16:0_33:2)	0.028646	0.0147308	0.0530774	0.336173	Triglycerides
			TG(16:0_34:0)	0.00981734	0.0149658	0.512511	0.80292	Triglycerides
			TG(16:0_34:1)	0.0126794	0.0150992	0.401953	0.69418	Triglycerides
			TG(16:0_34:2)	0.019411	0.0149774	0.196309	0.52114	Triglycerides
			TG(16:0_34:3)	0.0456031	0.0145306	0.00192794	0.173868	Triglycerides
			TG(16:0_34:4)	0.0506366	0.0140508	0.00038671	0.0850762	Triglycerides
			TG(16:0_35:1)	0.0313345	0.0145234	0.0320343	0.295082	Triglycerides
			TG(16:0_35:2)	0.0302389	0.0146995	0.0408356	0.315222	Triglycerides
			TG(16:0_35:3)	0.0337201	0.0148819	0.0244204	0.276643	Triglycerides
			TG(16:0_36:2)	-0.00351919	0.0149158	0.813698	0.952464	Triglycerides
			TG(16:0_36:3)	-0.00652973	0.0146715	0.656707	0.902972	Triglycerides
			TG(16:0_36:4)	-0.00354288	0.0140387	0.800992	0.949964	Triglycerides
			TG(16:0_36:5)	0.00518534	0.0140672	0.712767	0.912832	Triglycerides
			TG(16:0_36:6)	0.00390068	0.0149349	0.794196	0.947009	Triglycerides
			TG(16:0_37:3)	0.0170583	0.0147954	0.250166	0.57953	Triglycerides
			TG(16:0_38:1)	0.015196	0.0149087	0.309181	0.621186	Triglycerides
			TMAO	-0.0181791	0.013986	0.19501	0.52114	Amine oxides
			TG(16:0_38:2)	0.00596396	0.0148512	0.688378	0.909568	Triglycerides
			TG(16:0_38:3)	0.00562766	0.014682	0.701859	0.912832	Triglycerides
			TG(16:0_38:4)	0.0212316	0.0145609	0.146212	0.465791	Triglycerides
			TG(16:0_38:5)	0.0195415	0.0150948	0.196802	0.52114	Triglycerides
			TG(16:0_38:6)	0.022559	0.015006	0.134169	0.454946	Triglycerides
			TG(16:0_38:7)	0.00502793	0.0145336	0.729705	0.912832	Triglycerides
			TG(16:0_40:6)	0.0198199	0.0148605	0.183653	0.516797	Triglycerides
			TG(16:0_40:7)	0.00512738	0.0148319	0.729894	0.912832	Triglycerides
			TG(16:0_40:8)	0.00346393	0.0151406	0.819247	0.95294	Triglycerides
			TG(16:1_28:0)	0.0210065	0.0139233	0.132784	0.454946	Triglycerides
			1-Met-His	0.0067532	0.0146882	0.64613	0.899674	Amino acid related
			TG(16:1_30:1)	0.0128354	0.0143677	0.372634	0.680328	Triglycerides
			TG(16:1_32:0)	0.0422557	0.0143706	0.00362289	0.173868	Triglycerides
			TG(16:1_32:1)	0.0318686	0.0140747	0.0245206	0.276643	Triglycerides
			TG(16:1_32:2)	0.0182756	0.0141859	0.198979	0.52114	Triglycerides
			TG(16:1_33:1)	0.0450388	0.0139085	0.00138616	0.173868	Triglycerides
			TG(16:1_34:0)	0.0409498	0.0143785	0.00481088	0.175813	Triglycerides
			TG(16:1_34:1)	0.0327249	0.0144152	0.0241532	0.276643	Triglycerides
			TG(16:1_34:2)	0.0364462	0.0146343	0.0134875	0.260654	Triglycerides
			TG(16:1_34:3)	0.0332599	0.0144716	0.0224717	0.276643	Triglycerides
			TG(16:1_36:1)	0.0383819	0.0138431	0.00603081	0.176904	Triglycerides
			3-Met-His	0.0200639	0.014832	0.177507	0.508057	Amino acid related
			TG(16:1_36:2)	0.00513249	0.0142118	0.718334	0.912832	Triglycerides
			TG(16:1_36:3)	-0.00188113	0.0143284	0.895667	0.964621	Triglycerides
			TG(16:1_36:4)	-0.000851087	0.0142915	0.952566	0.981255	Triglycerides
			TG(16:1_36:5)	0.00809411	0.0143248	0.572613	0.848315	Triglycerides
			TG(16:1_38:3)	0.013719	0.0149221	0.358893	0.666299	Triglycerides
			TG(16:1_38:4)	0.00428472	0.0147974	0.772423	0.937105	Triglycerides
			TG(16:1_38:5)	0.0168887	0.0149906	0.261112	0.583053	Triglycerides
			TG(17:0_32:1)	0.0284875	0.0141087	0.0446688	0.319475	Triglycerides
			TG(17:0_34:1)	0.0285816	0.0148643	0.0557742	0.336173	Triglycerides
			TG(17:0_34:2)	0.0340065	0.0148608	0.0230542	0.276643	Triglycerides
			TG(17:0_34:3)	0.0541941	0.0141395	0.000164794	0.0725093	Triglycerides
			TG(17:0_36:3)	0.0136063	0.0146641	0.354481	0.660897	Triglycerides
			TG(17:0_36:4)	0.0145899	0.0141874	0.304889	0.621136	Triglycerides
			TG(17:1_32:1)	0.0322057	0.0136425	0.0191026	0.276643	Triglycerides
			TG(17:1_34:1)	0.041064	0.0145379	0.00516267	0.175813	Triglycerides
			TG(17:1_34:2)	0.0398025	0.0145672	0.00679271	0.186799	Triglycerides
			TG(17:1_34:3)	0.0432545	0.0146297	0.00344486	0.173868	Triglycerides
			TG(17:1_36:3)	-0.000149029	0.0147891	0.991969	0.991969	Triglycerides
			TG(17:1_36:4)	0.00613962	0.0145214	0.67285	0.909568	Triglycerides
			AABA	0.0182428	0.0148934	0.221907	0.548535	Amino acid related
			TG(17:2_34:2)	0.006202	0.0153779	0.68711	0.909568	Triglycerides
			TG(17:2_34:3)	-0.0203118	0.0143849	0.159335	0.486853	Triglycerides
			TG(17:2_36:2)	-0.035078	0.0147041	0.0178882	0.276643	Triglycerides
			TG(17:2_36:4)	-0.028238	0.0144801	0.0524149	0.336173	Triglycerides
			TG(18:0_30:0)	-0.00329299	0.014907	0.825371	0.953184	Triglycerides
			TG(18:0_30:1)	-0.0166937	0.0146694	0.256342	0.583053	Triglycerides
			TG(18:0_32:0)	0.00692649	0.0150371	0.645515	0.899674	Triglycerides
			TG(18:0_32:1)	0.00977163	0.0143295	0.495995	0.790717	Triglycerides
			TG(18:0_32:2)	-0.0155654	0.01393	0.265024	0.583053	Triglycerides
			TG(18:0_34:2)	0.00873109	0.0150334	0.561977	0.843924	Triglycerides
			TG(18:0_34:3)	0.0243181	0.0143765	0.0921342	0.409485	Triglycerides
			TG(18:0_36:1)	-0.000295144	0.014262	0.983508	0.987999	Triglycerides
			TG(18:0_36:2)	-0.00815074	0.0150708	0.589164	0.856386	Triglycerides
			TG(18:0_36:3)	-0.0244891	0.0145815	0.0944626	0.415635	Triglycerides
			TG(18:0_36:4)	-0.0160885	0.0142551	0.260272	0.583053	Triglycerides
			TG(18:0_36:5)	-0.00784604	0.0143534	0.585177	0.856386	Triglycerides
			TG(18:0_38:6)	0.0131086	0.0143704	0.362651	0.670448	Triglycerides
			TG(18:1_26:0)	-0.0104077	0.0146356	0.477753	0.772388	Triglycerides
			TG(18:1_28:1)	-0.0175061	0.0142436	0.220348	0.547758	Triglycerides
			TG(18:1_30:0)	-0.00256974	0.0145872	0.860326	0.959836	Triglycerides
			TG(18:1_30:1)	-0.0226579	0.0145356	0.120465	0.445415	Triglycerides
			TG(18:1_30:2)	-0.0300919	0.0137857	0.0300912	0.294225	Triglycerides
			alpha-AAA	0.0152081	0.0146627	0.300768	0.621136	Amino acid related
			TG(18:1_31:0)	0.0152248	0.0145624	0.29693	0.61919	Triglycerides
			TG(18:1_32:0)	0.0103608	0.0150696	0.492463	0.78794	Triglycerides
			TG(18:1_32:1)	0.00306394	0.0143814	0.831483	0.956937	Triglycerides
			TG(18:1_32:2)	-0.0231274	0.0136133	0.0907354	0.409485	Triglycerides
			TG(18:1_32:3)	-0.0165157	0.0145832	0.258632	0.583053	Triglycerides
			TG(18:1_33:0)	0.0252812	0.0148304	0.0896449	0.409485	Triglycerides
			TG(18:1_33:1)	0.0225956	0.0146142	0.123487	0.447219	Triglycerides
			TG(18:1_33:2)	0.0141953	0.0147589	0.337186	0.645051	Triglycerides
			TG(18:1_33:3)	0.0014761	0.0146391	0.919774	0.965875	Triglycerides
			TG(18:1_34:1)	0.00227974	0.0151497	0.880521	0.964621	Triglycerides
			TG(18:1_34:2)	-0.00469233	0.0145656	0.74764	0.921461	Triglycerides
			TG(18:1_34:3)	-0.00184643	0.0137146	0.893024	0.964621	Triglycerides
			TG(18:1_34:4)	-0.0059906	0.0144693	0.679257	0.909568	Triglycerides
			TG(18:1_35:2)	0.014474	0.0145648	0.321413	0.628541	Triglycerides
			TG(18:1_35:3)	0.00423091	0.0143718	0.768734	0.936961	Triglycerides
			TG(18:1_36:0)	-0.0225415	0.0138	0.103787	0.430813	Triglycerides
			TG(18:1_36:1)	-0.00511918	0.0147441	0.728767	0.912832	Triglycerides
			TG(18:1_36:2)	-0.0401482	0.0135518	0.00338134	0.173868	Triglycerides
			TG(18:1_36:3)	-0.0360876	0.0135264	0.0081919	0.19259	Triglycerides
			TG(18:1_36:4)	-0.0310769	0.0138546	0.0258751	0.284236	Triglycerides
			TG(18:1_36:5)	-0.0198351	0.0142344	0.164866	0.486853	Triglycerides
			TG(18:1_36:6)	-0.0164522	0.0151466	0.278563	0.593827	Triglycerides
			TG(18:1_38:5)	-0.0211891	0.01439	0.1423	0.465791	Triglycerides
			TG(18:1_38:6)	-0.0163516	0.0149962	0.276721	0.593827	Triglycerides
			TG(18:1_38:7)	-0.0112537	0.0146945	0.444579	0.738169	Triglycerides
			TG(18:2_28:0)	-0.0108498	0.0140964	0.4423	0.737167	Triglycerides
			TG(18:2_30:0)	-0.00743183	0.0141188	0.599149	0.856386	Triglycerides
			TG(18:2_30:1)	-0.0276323	0.0140573	0.0505759	0.336173	Triglycerides
			TG(18:2_31:0)	0.0224988	0.0144764	0.121562	0.445727	Triglycerides
			TG(18:2_32:0)	0.0135419	0.0150699	0.369834	0.678029	Triglycerides
			TG(18:2_32:1)	-0.00475675	0.0138907	0.73234	0.912832	Triglycerides
			TG(18:2_32:2)	-0.0193885	0.0136058	0.155551	0.478619	Triglycerides
			TG(18:2_33:0)	0.0283901	0.0149523	0.0588943	0.341105	Triglycerides
			TG(18:2_33:1)	0.0237884	0.0147639	0.108538	0.432185	Triglycerides
			TG(18:2_33:2)	0.0122746	0.0145872	0.40099	0.69418	Triglycerides
			TG(18:2_34:0)	0.00263126	0.0150832	0.861671	0.959836	Triglycerides
			TG(18:2_34:1)	-0.00400051	0.0146588	0.785177	0.941613	Triglycerides
			TG(18:2_34:2)	-0.00737978	0.014105	0.601352	0.856386	Triglycerides
			TG(18:2_34:3)	-0.00311061	0.013888	0.822979	0.95294	Triglycerides
			TG(18:2_34:4)	-0.00339712	0.0143909	0.813603	0.952464	Triglycerides
			TG(18:2_35:1)	0.0162492	0.0145172	0.264213	0.583053	Triglycerides
			TG(18:2_35:2)	0.00591595	0.0143952	0.681492	0.909568	Triglycerides
			TG(18:2_35:3)	-0.00443917	0.0144065	0.758266	0.930173	Triglycerides
			TG(18:2_36:0)	-0.0179003	0.0149651	0.232913	0.556966	Triglycerides
			TG(18:2_36:1)	-0.0154725	0.0145184	0.287705	0.605695	Triglycerides
			TG(18:2_36:2)	-0.0396949	0.013622	0.00393125	0.173868	Triglycerides
			TG(18:2_36:3)	-0.0312261	0.0137888	0.0244989	0.276643	Triglycerides
			TG(18:2_36:4)	-0.0237365	0.0138808	0.0886531	0.409485	Triglycerides
			TG(18:2_36:5)	-0.0157491	0.0142233	0.269367	0.586741	Triglycerides
			TG(18:2_38:4)	-0.0236612	0.013966	0.0916222	0.409485	Triglycerides
			TG(18:2_38:5)	-0.0156724	0.0143427	0.275701	0.593827	Triglycerides
			TG(18:2_38:6)	-0.00979591	0.0145554	0.501638	0.791114	Triglycerides
			TG(18:3_30:0)	0.00180655	0.0145122	0.901043	0.964621	Triglycerides
			TG(18:3_32:0)	0.0282457	0.0146504	0.0551272	0.336173	Triglycerides
			TG(18:3_32:1)	0.00515126	0.0146517	0.725485	0.912832	Triglycerides
			TG(18:3_33:2)	0.00267156	0.0137869	0.846528	0.959836	Triglycerides
			TG(18:3_34:0)	0.0175361	0.0147543	0.235886	0.561025	Triglycerides
			TG(18:3_34:1)	0.00266362	0.0140617	0.849933	0.959836	Triglycerides
			TG(18:3_34:2)	0.00146815	0.0139463	0.916255	0.965875	Triglycerides
			TG(18:3_34:3)	0.00345093	0.0143697	0.810432	0.952464	Triglycerides
			Cit	-0.00664754	0.0148598	0.655057	0.902972	Amino acid related
			TG(18:3_35:2)	0.00293598	0.0144789	0.839495	0.956937	Triglycerides
			TG(18:3_36:1)	0.00511532	0.0145187	0.724926	0.912832	Triglycerides
			TG(18:3_36:2)	-0.0231529	0.0140151	0.0999419	0.419119	Triglycerides
			TG(18:3_36:3)	-0.017111	0.0141724	0.228579	0.555661	Triglycerides
			TG(18:3_36:4)	-0.0156754	0.014137	0.268703	0.586741	Triglycerides
			TG(20:0_32:3)	-0.0107883	0.0147453	0.465156	0.765295	Triglycerides
			TG(20:0_32:4)	-0.00632094	0.0140351	0.652885	0.902972	Triglycerides
			TG(20:0_34:1)	-0.000829966	0.0147796	0.955268	0.981255	Triglycerides
			Creatinine	-0.00592486	0.0146457	0.686198	0.909568	Amino acid related
			TG(20:1_30:1)	-0.000718248	0.0147967	0.961328	0.981403	Triglycerides
			TG(20:1_32:1)	0.00829277	0.0147975	0.575758	0.850113	Triglycerides
			TG(20:1_32:2)	-0.00961186	0.0146617	0.512774	0.80292	Triglycerides
			TG(20:1_32:3)	0.000327035	0.0149561	0.982574	0.987999	Triglycerides
			TG(20:1_34:0)	0.00934848	0.0145317	0.52068	0.809538	Triglycerides
			TG(20:1_34:1)	0.000488253	0.0149091	0.973904	0.985099	Triglycerides
			TG(20:1_34:2)	0.00638026	0.0145674	0.661824	0.907173	Triglycerides
			Cystine	-0.00519992	0.0150511	0.730056	0.912832	Amino acid related
			TG(20:1_34:3)	0.00457932	0.0150401	0.761051	0.930173	Triglycerides
			TG(20:2_32:0)	0.0227167	0.0147926	0.126034	0.447219	Triglycerides
			TG(20:2_32:1)	-0.00126753	0.0139032	0.927441	0.967604	Triglycerides
			TG(20:2_34:1)	-0.00610988	0.0144865	0.673604	0.909568	Triglycerides
			TG(20:2_34:2)	-0.00872463	0.0145447	0.549216	0.830429	Triglycerides
			TG(20:2_34:3)	-0.00297223	0.0143958	0.836616	0.956937	Triglycerides
			TG(20:3_32:0)	0.0284966	0.0147181	0.0541131	0.336173	Triglycerides
			TG(20:3_32:1)	0.0121989	0.0143338	0.39565	0.69418	Triglycerides
			TG(20:3_32:2)	-0.0114361	0.0146216	0.434964	0.73085	Triglycerides
			TG(20:3_34:0)	0.0309388	0.0134326	0.0221853	0.276643	Triglycerides
			TG(20:3_34:1)	0.022164	0.0148044	0.135775	0.456037	Triglycerides
			TG(20:3_34:2)	0.0108979	0.0144641	0.451977	0.74763	Triglycerides
			TG(20:3_34:3)	0.014677	0.0145838	0.31532	0.622654	Triglycerides
			TG(20:3_36:3)	-0.0270806	0.014264	0.0589182	0.341105	Triglycerides
			TG(20:3_36:4)	-0.0204335	0.0139582	0.144627	0.465791	Triglycerides
			TG(20:4_30:0)	-0.00170691	0.0142795	0.904959	0.964997	Triglycerides
			TG(20:4_32:0)	0.0218686	0.0151425	0.150092	0.471716	Triglycerides
			HArg	0.0277112	0.0148855	0.0639717	0.356298	Amino acid related
			TG(20:4_32:1)	-0.0056138	0.0146509	0.701958	0.912832	Triglycerides
			TG(20:4_32:2)	-0.0221122	0.0139337	0.11394	0.432185	Triglycerides
			TG(20:4_33:2)	0.0149918	0.0151744	0.324239	0.631262	Triglycerides
			TG(20:4_34:0)	0.0184308	0.0153298	0.230526	0.555854	Triglycerides
			TG(20:4_34:1)	0.000811761	0.0149423	0.956724	0.981255	Triglycerides
			TG(20:4_34:2)	-0.00471346	0.0145251	0.745861	0.921461	Triglycerides
			TG(20:4_34:3)	0.00288725	0.0142222	0.839312	0.956937	Triglycerides
			TG(20:4_36:2)	-0.0333508	0.0141146	0.0189941	0.276643	Triglycerides
			TG(20:4_36:3)	-0.0315815	0.0137595	0.0226489	0.276643	Triglycerides
			TG(20:4_36:4)	-0.0259823	0.0138716	0.0623682	0.35182	Triglycerides
			TG(20:5_34:0)	0.0215379	0.0146124	0.141906	0.465791	Triglycerides
			TG(20:5_34:1)	0.00671751	0.0148735	0.651965	0.902972	Triglycerides
			TG(20:5_34:2)	-0.00427756	0.0150593	0.776637	0.938093	Triglycerides
			TG(20:5_36:2)	-0.0119511	0.0147736	0.419407	0.718933	Triglycerides
			TG(20:5_36:3)	-0.0205604	0.0147409	0.164468	0.486853	Triglycerides
			TG(22:4_32:0)	0.0187737	0.0148848	0.208532	0.533454	Triglycerides
			TG(22:4_32:2)	-0.0216764	0.0142302	0.129107	0.447638	Triglycerides
			TG(22:4_34:2)	0.0212351	0.0145852	0.146817	0.465791	Triglycerides
			TG(22:5_32:0)	0.0208033	0.014889	0.163735	0.486853	Triglycerides
			TG(22:5_32:1)	0.00193093	0.0147457	0.895934	0.964621	Triglycerides
			TG(22:5_34:1)	0.0139942	0.014933	0.349703	0.657562	Triglycerides
			TG(22:5_34:2)	-0.00266082	0.0148302	0.857772	0.959836	Triglycerides
			TG(22:5_34:3)	0.0139198	0.0149181	0.351786	0.658663	Triglycerides
			TG(22:6_32:0)	0.0212004	0.0142156	0.137284	0.457614	Triglycerides
			Met-SO	-0.0148715	0.0148544	0.317839	0.624326	Amino acid related
			TG(22:6_32:1)	0.00165984	0.014436	0.908566	0.964997	Triglycerides
			TG(22:6_34:1)	0.00337314	0.014486	0.816088	0.952464	Triglycerides
			TG(22:6_34:2)	0.0021944	0.014856	0.882704	0.964621	Triglycerides
			TG(22:6_34:3)	0.00997521	0.0148024	0.501079	0.791114	Triglycerides
			Hex3Cer(d18:1/16:0)	-0.0252419	0.0146554	0.0863906	0.40873	Trihexosyl-ceramides
			Hex3Cer(d18:1/24:1)	-0.0300611	0.0148143	0.0436272	0.319475	Trihexosyl-ceramides
			Choline	-0.030373	0.0151153	0.0456971	0.319475	Vitamins and cofactors
			Orn	-0.00811273	0.0146868	0.581238	0.855334	Amino acid related
			ProBetaine	-0.0078351	0.0148223	0.597608	0.856386	Amino acid related
			Sarcosine	-0.00969536	0.0149704	0.517887	0.808051	Amino acid related
			SDMA	-0.0203111	0.0148863	0.173812	0.506472	Amino acid related
			C4	0.00201698	0.0149545	0.892832	0.964621	Acylcarnitines
			t4-OH-Pro	0.00146296	0.0145093	0.919777	0.965875	Amino acid related
			Taurine	0.00123821	0.0142934	0.931045	0.967604	Amino acid related
			TrpBetaine	-0.0236339	0.014595	0.106792	0.432185	Amino acid related
			Ala	0.00512519	0.0149141	0.731436	0.912832	Amino acids
			Arg	-0.00532042	0.0147229	0.718165	0.912832	Amino acids
			Asn	-0.0171409	0.0147738	0.247198	0.578781	Amino acids
			Asp	0.0035411	0.0148894	0.812233	0.952464	Amino acids
			Cys	-0.00461096	0.0150366	0.759397	0.930173	Amino acids
			Gln	0.0100359	0.0143268	0.484346	0.777782	Amino acids
			Glu	-0.000388775	0.0146273	0.97882	0.9878	Amino acids
			Gly	-0.0196973	0.0150896	0.193117	0.52114	Amino acids
			His	0.0053441	0.014571	0.714145	0.912832	Amino acids
			Ile	0.00400381	0.014686	0.785391	0.941613	Amino acids
			Leu	0.00601761	0.0148367	0.685434	0.909568	Amino acids
			Lys	-0.00620355	0.0143947	0.666914	0.908489	Amino acids
			Met	-0.00602492	0.0151294	0.690844	0.910094	Amino acids
			Phe	0.00386762	0.0150732	0.797733	0.948655	Amino acids
			Pro	-0.00756069	0.0149926	0.614552	0.869462	Amino acids
			Ser	-0.0183958	0.0149375	0.219425	0.547758	Amino acids
			Thr	0.00716629	0.0149552	0.632277	0.888823	Amino acids
			Trp	0.00934132	0.0148959	0.53123	0.823032	Amino acids
			Tyr	0.00398511	0.0149402	0.789918	0.944467	Amino acids
			Val	0.00974775	0.0144178	0.499684	0.791114	Amino acids
			GDCA	-0.0243771	0.0146151	0.0967322	0.417459	Bile acids

## Sheet: Table S3(G)
			HouseholdIncome	Metabolite	Beta	SE	P_value	FDR	Metabolite Class
				C0	7.11303e-06	3.90312e-06	0.0697342	0.991134	Acylcarnitines
				beta-Ala	4.82589e-06	3.94827e-06	0.222892	0.991134	Biogenic amines
				GABA	1.57772e-06	3.88137e-06	0.684776	0.991134	Biogenic amines
				Putrescine	1.7285e-06	4.06254e-06	0.670903	0.991134	Biogenic amines
				Spermidine	2.96583e-06	3.96051e-06	0.454737	0.991134	Biogenic amines
				Spermine	3.34298e-06	3.99779e-06	0.403933	0.991134	Biogenic amines
				Hexose	5.30993e-06	3.91772e-06	0.176673	0.991134	Carbohydrates and related
				AconAcid	6.76362e-06	3.59902e-06	0.0615081	0.991134	Carboxylic acids
				HipAcid	4.65802e-06	3.86641e-06	0.22958	0.991134	Carboxylic acids
				OH-GlutAcid	4.56488e-06	3.9314e-06	0.246829	0.991134	Carboxylic acids
				Cer(d16:1/18:0)	1.30749e-06	3.95125e-06	0.741027	0.991134	Ceramides
				Cer(d16:1/20:0)	2.63078e-06	4.07464e-06	0.519171	0.991134	Ceramides
				Cer(d16:1/22:0)	1.73883e-06	3.89717e-06	0.655902	0.991134	Ceramides
				Cer(d16:1/24:0)	5.80669e-06	3.99244e-06	0.147236	0.991134	Ceramides
				Cer(d18:1/14:0)	3.10206e-06	4.02575e-06	0.441787	0.991134	Ceramides
				Cer(d18:1/16:0)	3.04559e-07	4.00189e-06	0.939405	0.991134	Ceramides
				Cer(d18:1/18:0)	-1.49058e-06	3.88199e-06	0.701364	0.991134	Ceramides
				Cer(d18:1/20:0)	-2.13767e-06	3.8961e-06	0.583782	0.991134	Ceramides
				Cer(d18:1/22:0)	4.78236e-08	3.97082e-06	0.990401	0.994433	Ceramides
				Cer(d18:1/23:0)	2.58584e-06	3.95066e-06	0.513443	0.991134	Ceramides
				Cer(d18:1/24:0)	2.15453e-06	4.05353e-06	0.595589	0.991134	Ceramides
				Cer(d18:1/24:1)	-1.23919e-06	4.04345e-06	0.759533	0.991134	Ceramides
				Cer(d18:1/26:1)	-1.46561e-07	3.84435e-06	0.969623	0.991134	Ceramides
				Cer(d18:2/16:0)	1.86089e-06	3.98226e-06	0.640745	0.991134	Ceramides
				Cer(d18:2/18:0)	4.32384e-06	3.95277e-06	0.27519	0.991134	Ceramides
				Cer(d18:2/20:0)	1.76358e-06	3.98553e-06	0.658558	0.991134	Ceramides
				Cer(d18:2/22:0)	3.38935e-06	4.02905e-06	0.401122	0.991134	Ceramides
				Cer(d18:2/23:0)	1.93199e-06	3.90571e-06	0.621328	0.991134	Ceramides
				Cer(d18:2/24:0)	4.48041e-06	3.99454e-06	0.263225	0.991134	Ceramides
				Cer(d18:2/24:1)	3.02549e-06	3.93352e-06	0.442614	0.991134	Ceramides
				CE(14:0)	8.19376e-07	3.53574e-06	0.816952	0.991134	Cholesteryl esters
				CE(15:0)	-9.09563e-07	3.78924e-06	0.810521	0.991134	Cholesteryl esters
				CE(16:0)	2.66823e-06	3.58789e-06	0.457855	0.991134	Cholesteryl esters
				CE(18:0)	1.12016e-06	3.4528e-06	0.745924	0.991134	Cholesteryl esters
				CE(18:3)	-1.53006e-06	3.80071e-06	0.687649	0.991134	Cholesteryl esters
				CE(20:3)	-3.11592e-06	3.97751e-06	0.434233	0.991134	Cholesteryl esters
				CE(20:5)	-2.50402e-06	3.79956e-06	0.510557	0.991134	Cholesteryl esters
				CE(22:5)	3.76126e-06	3.89052e-06	0.334703	0.991134	Cholesteryl esters
				p-Cresol-SO4	2.60297e-06	3.94084e-06	0.509608	0.991134	Cresols
				DG(14:0_14:0)	-2.75587e-06	3.85832e-06	0.475809	0.991134	Diglycerides
				DG(14:0_18:1)	-1.95683e-06	3.84858e-06	0.611636	0.991134	Diglycerides
				DG(14:0_18:2)	-1.99644e-06	3.65998e-06	0.585969	0.991134	Diglycerides
				DG(14:1_18:1)	3.83941e-07	3.84853e-06	0.920622	0.991134	Diglycerides
				DG(16:0_16:0)	-4.88443e-06	3.97087e-06	0.219969	0.991134	Diglycerides
				DG(16:0_16:1)	1.75234e-07	3.94235e-06	0.964586	0.991134	Diglycerides
				DG(16:0_18:1)	-2.86022e-06	3.9517e-06	0.469951	0.991134	Diglycerides
				DG(16:0_18:2)	-2.20521e-06	3.84833e-06	0.567201	0.991134	Diglycerides
				DG(16:0_20:0)	-5.9148e-06	3.96169e-06	0.13685	0.991134	Diglycerides
				DG(16:0_20:3)	-4.08041e-07	3.9249e-06	0.917293	0.991134	Diglycerides
				DG(16:0_20:4)	-1.4322e-06	3.99784e-06	0.7205	0.991134	Diglycerides
				DG(16:1_18:0)	-1.97723e-07	3.99187e-06	0.96054	0.991134	Diglycerides
				DG(16:1_18:1)	-3.92968e-06	3.71442e-06	0.291221	0.991134	Diglycerides
				DG(16:1_18:2)	-2.18318e-06	3.76804e-06	0.562908	0.991134	Diglycerides
				DG(17:0_18:1)	1.06516e-06	4.00346e-06	0.79044	0.991134	Diglycerides
				DG(18:0_20:4)	-1.5241e-07	3.97882e-06	0.969478	0.991134	Diglycerides
				DG(18:1_18:1)	-3.8331e-06	3.65471e-06	0.2954	0.991134	Diglycerides
				DG(18:1_18:2)	-3.46167e-06	3.58171e-06	0.334848	0.991134	Diglycerides
				DG(18:1_18:3)	-3.67212e-06	3.64245e-06	0.314477	0.991134	Diglycerides
				C2	6.23765e-06	3.90259e-06	0.111384	0.991134	Acylcarnitines
				DG(18:1_20:0)	-2.73776e-06	4.00245e-06	0.494673	0.991134	Diglycerides
				DG(18:1_20:1)	-9.99604e-06	3.81683e-06	0.00942541	0.829987	Diglycerides
				DG(18:1_20:2)	-4.50102e-06	3.7771e-06	0.234661	0.991134	Diglycerides
				DG(18:1_20:3)	-5.59024e-06	3.8939e-06	0.152506	0.991134	Diglycerides
				DG(18:1_20:4)	-6.63963e-06	3.83025e-06	0.0843944	0.991134	Diglycerides
				DG(18:1_22:5)	-4.24309e-06	3.83237e-06	0.269413	0.991134	Diglycerides
				DG(18:1_22:6)	-3.78575e-06	3.64888e-06	0.300622	0.991134	Diglycerides
				DG(18:2_18:2)	-2.9054e-06	3.54116e-06	0.412828	0.991134	Diglycerides
				DG(18:2_18:3)	-2.58428e-06	3.72159e-06	0.488153	0.991134	Diglycerides
				DG(18:2_20:0)	-3.19854e-06	4.00984e-06	0.425909	0.991134	Diglycerides
				DG(18:2_20:4)	-2.80647e-06	3.85677e-06	0.467577	0.991134	Diglycerides
				DG-O(16:0_18:1)	3.30928e-06	3.90099e-06	0.397169	0.991134	Diglycerides
				Hex2Cer(d18:1/16:0)	2.38165e-07	3.97186e-06	0.952239	0.991134	Dihexosyl-ceramides
				Hex2Cer(d18:1/18:0)	-2.71543e-09	3.56765e-06	0.999393	0.999393	Dihexosyl-ceramides
				Hex2Cer(d18:1/20:0)	-1.71672e-06	3.5419e-06	0.628373	0.991134	Dihexosyl-ceramides
				Hex2Cer(d18:1/22:0)	-1.71316e-06	3.80764e-06	0.653201	0.991134	Dihexosyl-ceramides
				Hex2Cer(d18:1/24:0)	4.11976e-06	3.98788e-06	0.30269	0.991134	Dihexosyl-ceramides
				Hex2Cer(d18:1/24:1)	-5.29797e-07	4.06762e-06	0.896488	0.991134	Dihexosyl-ceramides
				C12	4.28193e-06	3.94958e-06	0.27947	0.991134	Acylcarnitines
				FA(12:0)	-1.74144e-06	3.8458e-06	0.651122	0.991134	Fatty acids
				FA(14:0)	-1.19152e-06	3.87899e-06	0.759	0.991134	Fatty acids
				FA(18:1)	-2.67208e-06	3.93691e-06	0.498017	0.991134	Fatty acids
				FA(18:2)	-7.0839e-07	3.88731e-06	0.855567	0.991134	Fatty acids
				FA(20:1)	-3.16809e-06	3.88237e-06	0.415359	0.991134	Fatty acids
				FA(20:2)	-2.41263e-07	3.81e-06	0.949565	0.991134	Fatty acids
				FA(20:3)	8.42175e-07	3.85261e-06	0.827163	0.991134	Fatty acids
				FA20:4n-6(AA)	6.9156e-07	3.86051e-06	0.857993	0.991134	Fatty acids
				FA20:5n-3(EPA)	-2.3005e-06	3.77387e-06	0.542757	0.991134	Fatty acids
				FA22:6n-3(DHA)	-3.22152e-06	3.71415e-06	0.386674	0.991134	Fatty acids
				Hex-Cer(d16:1/22:0)	3.91572e-06	3.83739e-06	0.308639	0.991134	Hexosylceramides
				C12:1	3.90923e-06	3.99605e-06	0.328999	0.991134	Acylcarnitines
				Hex-Cer(d18:1/14:0)	1.86575e-06	3.80787e-06	0.624636	0.991134	Hexosylceramides
				Hex-Cer(d18:1/16:0)	1.80791e-06	3.92964e-06	0.645915	0.991134	Hexosylceramides
				Hex-Cer(d18:1/18:0)	1.3655e-06	3.83826e-06	0.722357	0.991134	Hexosylceramides
				Hex-Cer(d18:1/20:0)	6.28677e-07	3.81862e-06	0.869381	0.991134	Hexosylceramides
				Hex-Cer(d18:1/22:0)	3.01524e-06	3.92362e-06	0.443012	0.991134	Hexosylceramides
				Hex-Cer(d18:1/23:0)	6.84474e-06	3.80703e-06	0.0735418	0.991134	Hexosylceramides
				Hex-Cer(d18:1/24:0)	3.74686e-06	3.91205e-06	0.339214	0.991134	Hexosylceramides
				Hex-Cer(d18:1/24:1)	1.60072e-06	3.74677e-06	0.669626	0.991134	Hexosylceramides
				C14	2.27769e-06	4.01659e-06	0.571236	0.991134	Acylcarnitines
				Hex-Cer(d18:2/18:0)	1.61686e-06	3.97232e-06	0.684376	0.991134	Hexosylceramides
				Hex-Cer(d18:2/20:0)	2.55942e-06	4.0101e-06	0.523971	0.991134	Hexosylceramides
				Hex-Cer(d18:2/22:0)	4.31601e-06	3.93277e-06	0.273629	0.991134	Hexosylceramides
				Hex-Cer(d18:2/24:0)	4.37207e-06	3.71156e-06	0.240068	0.991134	Hexosylceramides
				3-IAA	2.9856e-06	3.96909e-06	0.452716	0.991134	Indoles and derivatives
				Ind-SO4	5.77511e-06	3.99087e-06	0.149279	0.991134	Indoles and derivatives
				LPC(14:0)	2.15954e-06	3.94766e-06	0.584896	0.991134	Lysophosphatidyl-cholines
				LPC(16:0)	-1.23026e-06	3.93831e-06	0.755042	0.991134	Lysophosphatidyl-cholines
				LPC(16:1)	9.00005e-07	3.96605e-06	0.820688	0.991134	Lysophosphatidyl-cholines
				LPC(18:0)	-2.94361e-06	3.94724e-06	0.456611	0.991134	Lysophosphatidyl-cholines
				LPC(18:1)	-1.42672e-06	3.97033e-06	0.719678	0.991134	Lysophosphatidyl-cholines
				LPC(18:2)	-2.6865e-06	3.93647e-06	0.495654	0.991134	Lysophosphatidyl-cholines
				LPC(20:4)	-3.76255e-06	3.95701e-06	0.342707	0.991134	Lysophosphatidyl-cholines
				PC(28:1)	3.2683e-06	3.90291e-06	0.403264	0.991134	Phosphatidyl-cholines
				PC(30:0)	2.19803e-06	3.76568e-06	0.560011	0.991134	Phosphatidyl-cholines
				PC(30:2)	-5.87084e-06	3.87553e-06	0.131227	0.991134	Phosphatidyl-cholines
				PC(32:0)	1.36171e-06	3.7023e-06	0.713371	0.991134	Phosphatidyl-cholines
				PC(32:1)	2.65504e-06	3.89639e-06	0.496319	0.991134	Phosphatidyl-cholines
				PC(32:2)	2.67463e-06	3.87847e-06	0.491156	0.991134	Phosphatidyl-cholines
				PC(32:3)	1.15949e-06	3.88149e-06	0.765429	0.991134	Phosphatidyl-cholines
				PC(34:1)	2.44679e-06	3.90207e-06	0.531269	0.991134	Phosphatidyl-cholines
				PC(34:2)	3.2816e-06	3.94183e-06	0.406013	0.991134	Phosphatidyl-cholines
				C3	2.94622e-06	3.91121e-06	0.452078	0.991134	Acylcarnitines
				PC(34:3)	1.47987e-06	4.04021e-06	0.7145	0.991134	Phosphatidyl-cholines
				PC(34:4)	-6.2837e-07	3.88627e-06	0.871697	0.991134	Phosphatidyl-cholines
				PC(36:1)	1.98888e-06	3.98974e-06	0.618624	0.991134	Phosphatidyl-cholines
				PC(36:2)	2.57643e-06	3.93615e-06	0.513428	0.991134	Phosphatidyl-cholines
				PC(36:3)	2.35541e-06	3.95671e-06	0.552251	0.991134	Phosphatidyl-cholines
				PC(36:4)	6.21657e-07	3.95528e-06	0.875252	0.991134	Phosphatidyl-cholines
				PC(36:5)	-8.07566e-07	3.87969e-06	0.8353	0.991134	Phosphatidyl-cholines
				PC(36:6)	4.79975e-06	3.88954e-06	0.218496	0.991134	Phosphatidyl-cholines
				PC(38:0)	3.75211e-06	3.85111e-06	0.330966	0.991134	Phosphatidyl-cholines
				PC(38:3)	1.76562e-06	3.82575e-06	0.644883	0.991134	Phosphatidyl-cholines
				PC(38:4)	9.51874e-07	3.93459e-06	0.809061	0.991134	Phosphatidyl-cholines
				PC(38:5)	-4.4766e-07	3.92531e-06	0.909305	0.991134	Phosphatidyl-cholines
				PC(38:6)	-4.96036e-06	3.90132e-06	0.204891	0.991134	Phosphatidyl-cholines
				PC(40:2)	1.44409e-06	3.94006e-06	0.714329	0.991134	Phosphatidyl-cholines
				PC(40:3)	2.54264e-07	4.04938e-06	0.949989	0.991134	Phosphatidyl-cholines
				PC(40:4)	3.86693e-08	3.9295e-06	0.992157	0.994433	Phosphatidyl-cholines
				PC(40:5)	1.94037e-06	3.89037e-06	0.618437	0.991134	Phosphatidyl-cholines
				PC(40:6)	-3.24583e-06	3.75252e-06	0.387983	0.991134	Phosphatidyl-cholines
				PC(O-28:1)	1.3759e-06	3.91114e-06	0.725328	0.991134	Phosphatidyl-cholines
				PC(O-30:1)	-1.79581e-06	3.93168e-06	0.648292	0.991134	Phosphatidyl-cholines
				PC(O-30:2)	7.40425e-07	3.84698e-06	0.84755	0.991134	Phosphatidyl-cholines
				PC(O-32:1)	8.58099e-07	3.8883e-06	0.825538	0.991134	Phosphatidyl-cholines
				PC(O-34:0)	5.84911e-06	3.5935e-06	0.105003	0.991134	Phosphatidyl-cholines
				PC(O-34:1)	3.17832e-06	3.82611e-06	0.407035	0.991134	Phosphatidyl-cholines
				PC(O-34:2)	1.38568e-06	3.92831e-06	0.724615	0.991134	Phosphatidyl-cholines
				PC(O-34:3)	1.02911e-06	3.7966e-06	0.786596	0.991134	Phosphatidyl-cholines
				PC(O-36:0)	2.29598e-06	3.79372e-06	0.545658	0.991134	Phosphatidyl-cholines
				PC(O-36:1)	6.67938e-06	3.82152e-06	0.0818696	0.991134	Phosphatidyl-cholines
				PC(O-36:2)	4.89089e-06	3.93235e-06	0.214895	0.991134	Phosphatidyl-cholines
				PC(O-36:3)	2.95403e-06	3.90893e-06	0.45062	0.991134	Phosphatidyl-cholines
				PC(O-36:4)	2.10751e-06	3.77848e-06	0.577564	0.991134	Phosphatidyl-cholines
				PC(O-36:5)	3.60187e-06	3.71196e-06	0.332927	0.991134	Phosphatidyl-cholines
				PC(O-38:2)	3.75975e-06	3.82884e-06	0.327185	0.991134	Phosphatidyl-cholines
				PC(O-38:3)	2.89058e-06	3.94684e-06	0.464707	0.991134	Phosphatidyl-cholines
				PC(O-38:4)	5.89715e-07	3.88115e-06	0.879369	0.991134	Phosphatidyl-cholines
				PC(O-38:5)	2.86424e-06	3.80741e-06	0.452676	0.991134	Phosphatidyl-cholines
				PC(O-38:6)	2.83889e-06	3.82669e-06	0.458949	0.991134	Phosphatidyl-cholines
				PC(O-40:2)	6.44125e-06	3.74861e-06	0.0871295	0.991134	Phosphatidyl-cholines
				PC(O-40:3)	1.89848e-06	3.89132e-06	0.626117	0.991134	Phosphatidyl-cholines
				PC(O-40:4)	-1.7939e-07	3.97092e-06	0.964008	0.991134	Phosphatidyl-cholines
				PC(O-40:5)	1.02797e-06	3.86226e-06	0.790364	0.991134	Phosphatidyl-cholines
				PC(O-40:6)	3.14222e-06	3.72417e-06	0.399721	0.991134	Phosphatidyl-cholines
				PC(O-42:3)	-1.89804e-06	3.93197e-06	0.629769	0.991134	Phosphatidyl-cholines
				SM(33:1)	6.4203e-06	3.74764e-06	0.0880734	0.991134	Sphingomyelins
				SM(34:1)	2.90357e-06	3.83766e-06	0.450088	0.991134	Sphingomyelins
				SM(34:2)	1.6061e-06	3.81884e-06	0.674473	0.991134	Sphingomyelins
				SM(35:1)	6.10204e-06	3.78599e-06	0.108433	0.991134	Sphingomyelins
				SM(36:1)	1.75e-06	3.91246e-06	0.6551	0.991134	Sphingomyelins
				SM(36:2)	2.36113e-06	3.79137e-06	0.534076	0.991134	Sphingomyelins
				SM(38:3)	4.81745e-06	3.82984e-06	0.209753	0.991134	Sphingomyelins
				SM(40:4)	4.7242e-06	3.76771e-06	0.211204	0.991134	Sphingomyelins
				SM(41:1)	6.14665e-06	3.9294e-06	0.119171	0.991134	Sphingomyelins
				SM(41:2)	7.53577e-06	3.77118e-06	0.0469041	0.991134	Sphingomyelins
				SM(42:1)	2.83428e-06	3.98834e-06	0.478049	0.991134	Sphingomyelins
				SM(42:2)	1.27714e-07	3.94304e-06	0.97419	0.992231	Sphingomyelins
				SM(43:1)	7.17604e-06	3.93463e-06	0.0695186	0.991134	Sphingomyelins
				SM(44:1)	5.67562e-06	4.03161e-06	0.160589	0.991134	Sphingomyelins
				SM(44:2)	8.75117e-07	3.84693e-06	0.820255	0.991134	Sphingomyelins
				TG(14:0_32:2)	4.47463e-07	3.67564e-06	0.903217	0.991134	Triglycerides
				TG(14:0_34:0)	9.54921e-07	3.89629e-06	0.806616	0.991134	Triglycerides
				TG(14:0_34:1)	-8.25739e-07	3.88211e-06	0.831753	0.991134	Triglycerides
				TG(14:0_34:2)	6.64683e-07	3.70211e-06	0.857676	0.991134	Triglycerides
				TG(14:0_34:3)	1.44034e-06	3.76791e-06	0.70263	0.991134	Triglycerides
				TG(14:0_35:1)	5.04561e-06	3.75339e-06	0.180223	0.991134	Triglycerides
				TG(14:0_35:2)	4.55995e-06	3.69527e-06	0.218503	0.991134	Triglycerides
				TG(14:0_36:1)	-1.65353e-06	3.87367e-06	0.66989	0.991134	Triglycerides
				TG(14:0_36:2)	-1.40804e-07	3.77031e-06	0.970243	0.991134	Triglycerides
				TG(14:0_36:3)	4.32334e-07	3.70755e-06	0.907275	0.991134	Triglycerides
				TG(14:0_36:4)	-2.51649e-07	3.6879e-06	0.945659	0.991134	Triglycerides
				TG(14:0_38:4)	1.32709e-06	3.88126e-06	0.732732	0.991134	Triglycerides
				TG(14:0_38:5)	-2.03962e-07	3.77125e-06	0.956917	0.991134	Triglycerides
				TG(16:0_28:1)	-3.28572e-07	3.92266e-06	0.93332	0.991134	Triglycerides
				TG(16:0_28:2)	-2.66092e-07	3.90789e-06	0.945774	0.991134	Triglycerides
				TG(16:0_30:2)	-6.22914e-07	3.8079e-06	0.870206	0.991134	Triglycerides
				TG(16:0_32:0)	3.13236e-07	4.0153e-06	0.937889	0.991134	Triglycerides
				TG(16:0_32:1)	1.98264e-07	3.85442e-06	0.959022	0.991134	Triglycerides
				TG(16:0_32:2)	8.85617e-07	3.71431e-06	0.811764	0.991134	Triglycerides
				TG(16:0_32:3)	1.18762e-06	3.80145e-06	0.75502	0.991134	Triglycerides
				TG(16:0_33:1)	3.27487e-06	3.87684e-06	0.399168	0.991134	Triglycerides
				TG(16:0_33:2)	4.50835e-06	3.92222e-06	0.251606	0.991134	Triglycerides
				TG(16:0_34:0)	6.32325e-07	3.98478e-06	0.874061	0.991134	Triglycerides
				TG(16:0_34:1)	-1.85979e-06	4.02029e-06	0.644102	0.991134	Triglycerides
				TG(16:0_34:2)	-3.48156e-07	3.98788e-06	0.930509	0.991134	Triglycerides
				TG(16:0_34:3)	2.34043e-06	3.86889e-06	0.545838	0.991134	Triglycerides
				TG(16:0_34:4)	3.27056e-06	3.74114e-06	0.382943	0.991134	Triglycerides
				TG(16:0_35:1)	4.45088e-06	3.86699e-06	0.250967	0.991134	Triglycerides
				TG(16:0_35:2)	3.10485e-06	3.91386e-06	0.428449	0.991134	Triglycerides
				TG(16:0_35:3)	4.18731e-06	3.96244e-06	0.291769	0.991134	Triglycerides
				TG(16:0_36:2)	-2.16615e-06	3.97147e-06	0.586005	0.991134	Triglycerides
				TG(16:0_36:3)	-8.59226e-07	3.90643e-06	0.82611	0.991134	Triglycerides
				TG(16:0_36:4)	-1.51388e-06	3.73794e-06	0.685863	0.991134	Triglycerides
				TG(16:0_36:5)	-1.91656e-06	3.74552e-06	0.609371	0.991134	Triglycerides
				TG(16:0_36:6)	-4.00468e-06	3.97656e-06	0.314992	0.991134	Triglycerides
				TG(16:0_37:3)	4.37859e-06	3.93941e-06	0.267557	0.991134	Triglycerides
				TG(16:0_38:1)	-6.35296e-06	3.96959e-06	0.110924	0.991134	Triglycerides
				TMAO	-7.15031e-07	3.72391e-06	0.847908	0.991134	Amine oxides
				TG(16:0_38:2)	-5.33028e-06	3.95428e-06	0.179033	0.991134	Triglycerides
				TG(16:0_38:3)	-2.55078e-06	3.9092e-06	0.514747	0.991134	Triglycerides
				TG(16:0_38:4)	3.29805e-07	3.87696e-06	0.932284	0.991134	Triglycerides
				TG(16:0_38:5)	-7.10248e-07	4.01911e-06	0.859891	0.991134	Triglycerides
				TG(16:0_38:6)	-5.80011e-06	3.99549e-06	0.148	0.991134	Triglycerides
				TG(16:0_38:7)	-1.1065e-06	3.86971e-06	0.775191	0.991134	Triglycerides
				TG(16:0_40:6)	-6.35652e-06	3.95674e-06	0.109578	0.991134	Triglycerides
				TG(16:0_40:7)	-1.03416e-05	3.94911e-06	0.00943167	0.829987	Triglycerides
				TG(16:0_40:8)	-8.26861e-06	4.03133e-06	0.0414272	0.991134	Triglycerides
				TG(16:1_28:0)	1.19348e-06	3.70721e-06	0.747803	0.991134	Triglycerides
				1-Met-His	6.45807e-06	3.91088e-06	0.100083	0.991134	Amino acid related
				TG(16:1_30:1)	1.90643e-06	3.82553e-06	0.618733	0.991134	Triglycerides
				TG(16:1_32:0)	1.55381e-06	3.8263e-06	0.685067	0.991134	Triglycerides
				TG(16:1_32:1)	2.82088e-06	3.74752e-06	0.452405	0.991134	Triglycerides
				TG(16:1_32:2)	3.16832e-06	3.77712e-06	0.40247	0.991134	Triglycerides
				TG(16:1_33:1)	4.16849e-06	3.70327e-06	0.261534	0.991134	Triglycerides
				TG(16:1_34:0)	1.44474e-07	3.82841e-06	0.969931	0.991134	Triglycerides
				TG(16:1_34:1)	8.32108e-07	3.83819e-06	0.828565	0.991134	Triglycerides
				TG(16:1_34:2)	2.49646e-06	3.89652e-06	0.522382	0.991134	Triglycerides
				TG(16:1_34:3)	4.99851e-07	3.85319e-06	0.896902	0.991134	Triglycerides
				TG(16:1_36:1)	8.71956e-07	3.68586e-06	0.813209	0.991134	Triglycerides
				3-Met-His	2.66371e-06	3.94915e-06	0.500692	0.991134	Amino acid related
				TG(16:1_36:2)	-3.92867e-07	3.78401e-06	0.917403	0.991134	Triglycerides
				TG(16:1_36:3)	-3.41777e-07	3.81505e-06	0.928696	0.991134	Triglycerides
				TG(16:1_36:4)	-5.27707e-07	3.80523e-06	0.889829	0.991134	Triglycerides
				TG(16:1_36:5)	-2.6174e-06	3.8141e-06	0.493273	0.991134	Triglycerides
				TG(16:1_38:3)	2.00905e-07	3.97315e-06	0.959717	0.991134	Triglycerides
				TG(16:1_38:4)	-1.24722e-06	3.93994e-06	0.751876	0.991134	Triglycerides
				TG(16:1_38:5)	-1.02917e-06	3.99138e-06	0.796761	0.991134	Triglycerides
				TG(17:0_32:1)	4.36239e-06	3.75657e-06	0.246774	0.991134	Triglycerides
				TG(17:0_34:1)	2.99664e-06	3.95775e-06	0.449755	0.991134	Triglycerides
				TG(17:0_34:2)	3.97105e-06	3.95681e-06	0.31666	0.991134	Triglycerides
				TG(17:0_34:3)	5.921e-06	3.76477e-06	0.117197	0.991134	Triglycerides
				TG(17:0_36:3)	4.34985e-06	3.90444e-06	0.266446	0.991134	Triglycerides
				TG(17:0_36:4)	2.32941e-06	3.77752e-06	0.538095	0.991134	Triglycerides
				TG(17:1_32:1)	4.02535e-06	3.63243e-06	0.268982	0.991134	Triglycerides
				TG(17:1_34:1)	2.36221e-06	3.87084e-06	0.542314	0.991134	Triglycerides
				TG(17:1_34:2)	4.26546e-06	3.87865e-06	0.272637	0.991134	Triglycerides
				TG(17:1_34:3)	3.54342e-06	3.89529e-06	0.363981	0.991134	Triglycerides
				TG(17:1_36:3)	-8.69613e-07	3.93773e-06	0.825418	0.991134	Triglycerides
				TG(17:1_36:4)	2.65448e-07	3.86645e-06	0.945326	0.991134	Triglycerides
				AABA	3.86386e-06	3.96549e-06	0.330929	0.991134	Amino acid related
				TG(17:2_34:2)	-3.1152e-06	4.0945e-06	0.447566	0.991134	Triglycerides
				TG(17:2_34:3)	-2.41018e-06	3.8301e-06	0.529815	0.991134	Triglycerides
				TG(17:2_36:2)	-6.00192e-06	3.91511e-06	0.126689	0.991134	Triglycerides
				TG(17:2_36:4)	7.28341e-07	3.85547e-06	0.850334	0.991134	Triglycerides
				TG(18:0_30:0)	1.96625e-06	3.96913e-06	0.620816	0.991134	Triglycerides
				TG(18:0_30:1)	-8.34154e-08	3.90585e-06	0.98298	0.994433	Triglycerides
				TG(18:0_32:0)	8.67212e-07	4.00376e-06	0.828719	0.991134	Triglycerides
				TG(18:0_32:1)	5.19265e-07	3.81536e-06	0.891866	0.991134	Triglycerides
				TG(18:0_32:2)	1.552e-06	3.70898e-06	0.676024	0.991134	Triglycerides
				TG(18:0_34:2)	-7.92925e-07	4.00279e-06	0.843153	0.991134	Triglycerides
				TG(18:0_34:3)	-2.02401e-06	3.82786e-06	0.5975	0.991134	Triglycerides
				TG(18:0_36:1)	-1.42428e-06	3.79738e-06	0.707965	0.991134	Triglycerides
				TG(18:0_36:2)	2.90388e-06	4.01273e-06	0.470029	0.991134	Triglycerides
				TG(18:0_36:3)	-1.41982e-07	3.88246e-06	0.970861	0.991134	Triglycerides
				TG(18:0_36:4)	-5.78078e-07	3.79554e-06	0.879084	0.991134	Triglycerides
				TG(18:0_36:5)	-7.83762e-07	3.82171e-06	0.837696	0.991134	Triglycerides
				TG(18:0_38:6)	-9.16065e-06	3.82625e-06	0.0174861	0.991134	Triglycerides
				TG(18:1_26:0)	-2.26871e-06	3.89685e-06	0.561026	0.991134	Triglycerides
				TG(18:1_28:1)	-3.34096e-07	3.7925e-06	0.929881	0.991134	Triglycerides
				TG(18:1_30:0)	-9.85222e-07	3.88398e-06	0.79999	0.991134	Triglycerides
				TG(18:1_30:1)	-1.2441e-06	3.87024e-06	0.748169	0.991134	Triglycerides
				TG(18:1_30:2)	-9.74079e-07	3.67055e-06	0.790964	0.991134	Triglycerides
				alpha-AAA	7.52267e-06	3.90408e-06	0.0552661	0.991134	Amino acid related
				TG(18:1_31:0)	3.44365e-06	3.87736e-06	0.375421	0.991134	Triglycerides
				TG(18:1_32:0)	-1.74213e-06	4.01242e-06	0.664575	0.991134	Triglycerides
				TG(18:1_32:1)	-1.97977e-07	3.82917e-06	0.958812	0.991134	Triglycerides
				TG(18:1_32:2)	1.25724e-06	3.62466e-06	0.729025	0.991134	Triglycerides
				TG(18:1_32:3)	-1.13731e-06	3.8829e-06	0.769869	0.991134	Triglycerides
				TG(18:1_33:0)	3.5925e-06	3.94872e-06	0.363917	0.991134	Triglycerides
				TG(18:1_33:1)	3.30635e-06	3.89115e-06	0.396398	0.991134	Triglycerides
				TG(18:1_33:2)	4.76599e-06	3.92969e-06	0.226484	0.991134	Triglycerides
				TG(18:1_33:3)	-2.18942e-07	3.89778e-06	0.955256	0.991134	Triglycerides
				TG(18:1_34:1)	-1.50017e-06	4.03373e-06	0.710316	0.991134	Triglycerides
				TG(18:1_34:2)	-7.01095e-07	3.87822e-06	0.856707	0.991134	Triglycerides
				TG(18:1_34:3)	-2.11723e-06	3.65163e-06	0.562632	0.991134	Triglycerides
				TG(18:1_34:4)	-2.08796e-06	3.85259e-06	0.588386	0.991134	Triglycerides
				TG(18:1_35:2)	3.89376e-06	3.878e-06	0.316437	0.991134	Triglycerides
				TG(18:1_35:3)	-4.81932e-08	3.82663e-06	0.989963	0.994433	Triglycerides
				TG(18:1_36:0)	9.82773e-07	3.67437e-06	0.789357	0.991134	Triglycerides
				TG(18:1_36:1)	-1.87956e-06	3.92575e-06	0.632567	0.991134	Triglycerides
				TG(18:1_36:2)	-3.54092e-06	3.60828e-06	0.327492	0.991134	Triglycerides
				TG(18:1_36:3)	-2.40933e-06	3.60152e-06	0.504202	0.991134	Triglycerides
				TG(18:1_36:4)	-1.98262e-06	3.68891e-06	0.591489	0.991134	Triglycerides
				TG(18:1_36:5)	-2.31281e-06	3.79003e-06	0.542327	0.991134	Triglycerides
				TG(18:1_36:6)	-2.79074e-06	4.03292e-06	0.489663	0.991134	Triglycerides
				TG(18:1_38:5)	-2.74819e-06	3.83147e-06	0.47396	0.991134	Triglycerides
				TG(18:1_38:6)	-8.66705e-06	3.99286e-06	0.0310146	0.991134	Triglycerides
				TG(18:1_38:7)	5.23409e-07	3.91255e-06	0.8937	0.991134	Triglycerides
				TG(18:2_28:0)	-2.3195e-06	3.75329e-06	0.537212	0.991134	Triglycerides
				TG(18:2_30:0)	7.21467e-08	3.75926e-06	0.984705	0.994433	Triglycerides
				TG(18:2_30:1)	-1.06137e-07	3.74289e-06	0.977403	0.993204	Triglycerides
				TG(18:2_31:0)	4.75894e-06	3.85448e-06	0.218259	0.991134	Triglycerides
				TG(18:2_32:0)	-6.17301e-07	4.0125e-06	0.877872	0.991134	Triglycerides
				TG(18:2_32:1)	2.02892e-06	3.69851e-06	0.583845	0.991134	Triglycerides
				TG(18:2_32:2)	4.12692e-07	3.62268e-06	0.909404	0.991134	Triglycerides
				TG(18:2_33:0)	3.4771e-06	3.9812e-06	0.383395	0.991134	Triglycerides
				TG(18:2_33:1)	5.88174e-06	3.93101e-06	0.136005	0.991134	Triglycerides
				TG(18:2_33:2)	4.41497e-06	3.88397e-06	0.256877	0.991134	Triglycerides
				TG(18:2_34:0)	-2.22289e-06	4.01604e-06	0.580473	0.991134	Triglycerides
				TG(18:2_34:1)	-5.54615e-07	3.90304e-06	0.887131	0.991134	Triglycerides
				TG(18:2_34:2)	3.80734e-07	3.75558e-06	0.919341	0.991134	Triglycerides
				TG(18:2_34:3)	-7.97966e-07	3.6978e-06	0.829345	0.991134	Triglycerides
				TG(18:2_34:4)	-1.57325e-06	3.83171e-06	0.681768	0.991134	Triglycerides
				TG(18:2_35:1)	4.51217e-06	3.86533e-06	0.244318	0.991134	Triglycerides
				TG(18:2_35:2)	2.70109e-06	3.83285e-06	0.48172	0.991134	Triglycerides
				TG(18:2_35:3)	9.00104e-07	3.83586e-06	0.814692	0.991134	Triglycerides
				TG(18:2_36:0)	-2.03883e-06	3.9846e-06	0.609382	0.991134	Triglycerides
				TG(18:2_36:1)	-2.0112e-06	3.86565e-06	0.603389	0.991134	Triglycerides
				TG(18:2_36:2)	-1.21521e-06	3.62698e-06	0.737905	0.991134	Triglycerides
				TG(18:2_36:3)	-1.05498e-06	3.67141e-06	0.774112	0.991134	Triglycerides
				TG(18:2_36:4)	-1.41488e-06	3.69589e-06	0.702214	0.991134	Triglycerides
				TG(18:2_36:5)	-2.24808e-06	3.78709e-06	0.553369	0.991134	Triglycerides
				TG(18:2_38:4)	-4.80089e-07	3.71856e-06	0.89739	0.991134	Triglycerides
				TG(18:2_38:5)	-6.68566e-07	3.81888e-06	0.861185	0.991134	Triglycerides
				TG(18:2_38:6)	-7.17374e-06	3.8755e-06	0.0654851	0.991134	Triglycerides
				TG(18:3_30:0)	-1.41838e-06	3.864e-06	0.71391	0.991134	Triglycerides
				TG(18:3_32:0)	-1.81135e-06	3.9008e-06	0.642848	0.991134	Triglycerides
				TG(18:3_32:1)	1.54606e-07	3.90115e-06	0.968423	0.991134	Triglycerides
				TG(18:3_33:2)	-3.7171e-06	3.67089e-06	0.312354	0.991134	Triglycerides
				TG(18:3_34:0)	-2.84226e-06	3.92847e-06	0.470129	0.991134	Triglycerides
				TG(18:3_34:1)	-2.09348e-06	3.74405e-06	0.576621	0.991134	Triglycerides
				TG(18:3_34:2)	-1.53314e-06	3.71333e-06	0.680095	0.991134	Triglycerides
				TG(18:3_34:3)	-1.82847e-06	3.82606e-06	0.633191	0.991134	Triglycerides
				Cit	6.3181e-06	3.95656e-06	0.111712	0.991134	Amino acid related
				TG(18:3_35:2)	-1.62066e-06	3.85514e-06	0.674605	0.991134	Triglycerides
				TG(18:3_36:1)	-2.31936e-06	3.86573e-06	0.549128	0.991134	Triglycerides
				TG(18:3_36:2)	-2.41536e-06	3.73163e-06	0.518125	0.991134	Triglycerides
				TG(18:3_36:3)	-2.15132e-06	3.77353e-06	0.569178	0.991134	Triglycerides
				TG(18:3_36:4)	-2.08051e-06	3.76411e-06	0.581006	0.991134	Triglycerides
				TG(20:0_32:3)	3.85581e-08	3.92607e-06	0.992173	0.994433	Triglycerides
				TG(20:0_32:4)	-2.38288e-06	3.73698e-06	0.524356	0.991134	Triglycerides
				TG(20:0_34:1)	-4.52492e-06	3.9352e-06	0.251434	0.991134	Triglycerides
				Creatinine	5.59135e-06	3.89954e-06	0.153016	0.991134	Amino acid related
				TG(20:1_30:1)	-2.34406e-07	3.93976e-06	0.952609	0.991134	Triglycerides
				TG(20:1_32:1)	-2.85137e-06	3.93997e-06	0.470007	0.991134	Triglycerides
				TG(20:1_32:2)	-3.06265e-06	3.90382e-06	0.433564	0.991134	Triglycerides
				TG(20:1_32:3)	-1.75417e-06	3.98221e-06	0.660001	0.991134	Triglycerides
				TG(20:1_34:0)	-3.32612e-06	3.8692e-06	0.39091	0.991134	Triglycerides
				TG(20:1_34:1)	-6.02193e-06	3.96967e-06	0.130687	0.991134	Triglycerides
				TG(20:1_34:2)	-3.43599e-06	3.87871e-06	0.376648	0.991134	Triglycerides
				Cystine	5.8198e-06	4.0075e-06	0.147844	0.991134	Amino acid related
				TG(20:1_34:3)	-3.87821e-06	4.00457e-06	0.33387	0.991134	Triglycerides
				TG(20:2_32:0)	-1.08787e-06	3.93867e-06	0.782649	0.991134	Triglycerides
				TG(20:2_32:1)	6.11345e-07	3.70186e-06	0.868979	0.991134	Triglycerides
				TG(20:2_34:1)	-1.66045e-06	3.85716e-06	0.667258	0.991134	Triglycerides
				TG(20:2_34:2)	7.18885e-07	3.87266e-06	0.852903	0.991134	Triglycerides
				TG(20:2_34:3)	-1.89212e-06	3.833e-06	0.622047	0.991134	Triglycerides
				TG(20:3_32:0)	1.39707e-06	3.91884e-06	0.721803	0.991134	Triglycerides
				TG(20:3_32:1)	2.5997e-06	3.81651e-06	0.49647	0.991134	Triglycerides
				TG(20:3_32:2)	1.05896e-06	3.89314e-06	0.785868	0.991134	Triglycerides
				TG(20:3_34:0)	5.92573e-06	3.57654e-06	0.0989599	0.991134	Triglycerides
				TG(20:3_34:1)	1.47365e-06	3.9418e-06	0.708869	0.991134	Triglycerides
				TG(20:3_34:2)	1.49597e-06	3.85121e-06	0.698059	0.991134	Triglycerides
				TG(20:3_34:3)	8.12384e-07	3.88308e-06	0.834474	0.991134	Triglycerides
				TG(20:3_36:3)	-3.46437e-07	3.79793e-06	0.927402	0.991134	Triglycerides
				TG(20:3_36:4)	-2.44571e-06	3.71648e-06	0.511172	0.991134	Triglycerides
				TG(20:4_30:0)	2.37372e-06	3.80206e-06	0.533053	0.991134	Triglycerides
				TG(20:4_32:0)	9.5522e-07	4.03184e-06	0.812937	0.991134	Triglycerides
				HArg	4.81612e-06	3.96339e-06	0.225594	0.991134	Amino acid related
				TG(20:4_32:1)	8.10421e-07	3.90094e-06	0.835614	0.991134	Triglycerides
				TG(20:4_32:2)	2.33178e-07	3.70997e-06	0.949941	0.991134	Triglycerides
				TG(20:4_33:2)	1.80895e-06	4.04033e-06	0.654787	0.991134	Triglycerides
				TG(20:4_34:0)	1.11051e-06	4.08169e-06	0.785818	0.991134	Triglycerides
				TG(20:4_34:1)	-1.81322e-06	3.97851e-06	0.649011	0.991134	Triglycerides
				TG(20:4_34:2)	-9.54693e-07	3.86745e-06	0.805249	0.991134	Triglycerides
				TG(20:4_34:3)	3.24469e-07	3.78678e-06	0.931794	0.991134	Triglycerides
				TG(20:4_36:2)	-2.47979e-06	3.75813e-06	0.510033	0.991134	Triglycerides
				TG(20:4_36:3)	-2.73518e-06	3.6636e-06	0.456102	0.991134	Triglycerides
				TG(20:4_36:4)	-1.30859e-06	3.69343e-06	0.723448	0.991134	Triglycerides
				TG(20:5_34:0)	-3.97771e-06	3.89068e-06	0.307714	0.991134	Triglycerides
				TG(20:5_34:1)	-3.68771e-06	3.9602e-06	0.35276	0.991134	Triglycerides
				TG(20:5_34:2)	-3.21579e-06	4.00966e-06	0.4234	0.991134	Triglycerides
				TG(20:5_36:2)	-3.86695e-06	3.93361e-06	0.326647	0.991134	Triglycerides
				TG(20:5_36:3)	-6.7842e-06	3.92489e-06	0.0852818	0.991134	Triglycerides
				TG(22:4_32:0)	8.27751e-07	3.96322e-06	0.83475	0.991134	Triglycerides
				TG(22:4_32:2)	3.34304e-07	3.78891e-06	0.929771	0.991134	Triglycerides
				TG(22:4_34:2)	4.2947e-07	3.88345e-06	0.912041	0.991134	Triglycerides
				TG(22:5_32:0)	-3.91363e-06	3.96434e-06	0.32461	0.991134	Triglycerides
				TG(22:5_32:1)	-4.8902e-06	3.92618e-06	0.214242	0.991134	Triglycerides
				TG(22:5_34:1)	-3.51267e-06	3.97605e-06	0.37794	0.991134	Triglycerides
				TG(22:5_34:2)	-4.15196e-06	3.94868e-06	0.294177	0.991134	Triglycerides
				TG(22:5_34:3)	-3.7279e-06	3.97207e-06	0.348989	0.991134	Triglycerides
				TG(22:6_32:0)	-8.42492e-06	3.78503e-06	0.0270248	0.991134	Triglycerides
				Met-SO	6.80168e-06	3.95511e-06	0.0868707	0.991134	Amino acid related
				TG(22:6_32:1)	-1.01345e-05	3.84373e-06	0.00896183	0.829987	Triglycerides
				TG(22:6_34:1)	-1.16623e-05	3.85704e-06	0.00279001	0.829987	Triglycerides
				TG(22:6_34:2)	-1.15431e-05	3.95556e-06	0.00388102	0.829987	Triglycerides
				TG(22:6_34:3)	-9.88336e-06	3.94128e-06	0.0128659	0.943503	Triglycerides
				Hex3Cer(d18:1/16:0)	-3.15211e-07	3.90214e-06	0.93569	0.991134	Trihexosyl-ceramides
				Hex3Cer(d18:1/24:1)	-8.45195e-07	3.94445e-06	0.830529	0.991134	Trihexosyl-ceramides
				Choline	1.77525e-06	4.02458e-06	0.659566	0.991134	Vitamins and cofactors
				Orn	5.11373e-06	3.91048e-06	0.192322	0.991134	Amino acid related
				ProBetaine	2.46994e-06	3.94658e-06	0.532058	0.991134	Amino acid related
				Sarcosine	3.1087e-06	3.986e-06	0.436274	0.991134	Amino acid related
				SDMA	7.31405e-06	3.96361e-06	0.0663201	0.991134	Amino acid related
				C4	4.27914e-06	3.98176e-06	0.283676	0.991134	Acylcarnitines
				t4-OH-Pro	4.20491e-06	3.86324e-06	0.277575	0.991134	Amino acid related
				Taurine	4.50218e-06	3.80574e-06	0.23807	0.991134	Amino acid related
				TrpBetaine	2.38328e-06	3.88604e-06	0.540309	0.991134	Amino acid related
				Ala	5.21099e-06	3.97102e-06	0.190783	0.991134	Amino acids
				Arg	4.62095e-06	3.9201e-06	0.239741	0.991134	Amino acids
				Asn	6.92184e-06	3.93366e-06	0.0798392	0.991134	Amino acids
				Asp	1.43546e-06	3.96443e-06	0.717632	0.991134	Amino acids
				Cys	5.95899e-06	4.00363e-06	0.138059	0.991134	Amino acids
				Gln	1.91372e-06	3.81463e-06	0.616388	0.991134	Amino acids
				Glu	6.55378e-06	3.89465e-06	0.0938202	0.991134	Amino acids
				Gly	6.97417e-06	4.01774e-06	0.083973	0.991134	Amino acids
				His	6.97501e-06	3.87967e-06	0.0735557	0.991134	Amino acids
				Ile	3.55236e-06	3.91027e-06	0.364611	0.991134	Amino acids
				Leu	2.64789e-06	3.95041e-06	0.503372	0.991134	Amino acids
				Lys	6.18804e-06	3.83272e-06	0.107827	0.991134	Amino acids
				Met	4.45578e-06	4.02833e-06	0.26987	0.991134	Amino acids
				Phe	5.29724e-06	4.01337e-06	0.188222	0.991134	Amino acids
				Pro	3.91026e-06	3.99191e-06	0.328371	0.991134	Amino acids
				Ser	7.28835e-06	3.97723e-06	0.0682078	0.991134	Amino acids
				Thr	3.30893e-06	3.98195e-06	0.406872	0.991134	Amino acids
				Trp	5.06244e-06	3.96616e-06	0.203139	0.991134	Amino acids
				Tyr	7.14033e-06	3.97796e-06	0.074012	0.991134	Amino acids
				Val	4.14251e-06	3.83888e-06	0.281712	0.991134	Amino acids
				GDCA	6.59913e-06	3.89141e-06	0.0913158	0.991134	Bile acids

## Sheet: Table S3(H)
			MotherEduc	Metabolite	Beta	SE	P_value	FDR	Metabolite Class
				C0	-0.010716	0.13328	0.93599	0.978231	Acylcarnitines
				beta-Ala	0.205697	0.134822	0.128503	0.300751	Biogenic amines
				GABA	0.103037	0.132537	0.437736	0.609505	Biogenic amines
				Putrescine	0.0541807	0.138724	0.696491	0.823807	Biogenic amines
				Spermidine	-0.0684356	0.13524	0.613334	0.762336	Biogenic amines
				Spermine	-0.173841	0.136512	0.204187	0.38725	Biogenic amines
				Hexose	0.112476	0.133778	0.401382	0.584795	Carbohydrates and related
				AconAcid	0.108186	0.122896	0.379638	0.560539	Carboxylic acids
				HipAcid	-0.0882334	0.132026	0.504632	0.664784	Carboxylic acids
				OH-GlutAcid	0.0918203	0.134246	0.494703	0.657611	Carboxylic acids
				Cer(d16:1/18:0)	-0.154027	0.134923	0.254849	0.441471	Ceramides
				Cer(d16:1/20:0)	-0.0749141	0.139137	0.590824	0.753554	Ceramides
				Cer(d16:1/22:0)	0.0877328	0.133077	0.510406	0.670384	Ceramides
				Cer(d16:1/24:0)	-0.221175	0.13633	0.106141	0.260906	Ceramides
				Cer(d18:1/14:0)	0.00956811	0.137467	0.944572	0.979945	Ceramides
				Cer(d18:1/16:0)	4.16932e-05	0.136652	0.999757	0.999757	Ceramides
				Cer(d18:1/18:0)	-0.169809	0.132558	0.20152	0.383848	Ceramides
				Cer(d18:1/20:0)	-0.00823374	0.13304	0.950707	0.979945	Ceramides
				Cer(d18:1/22:0)	-0.0691697	0.135591	0.610463	0.760917	Ceramides
				Cer(d18:1/23:0)	-0.178525	0.134903	0.187071	0.366149	Ceramides
				Cer(d18:1/24:0)	-0.289628	0.138416	0.0375299	0.133171	Ceramides
				Cer(d18:1/24:1)	0.0336143	0.138072	0.807877	0.895886	Ceramides
				Cer(d18:1/26:1)	-0.224726	0.131273	0.0883057	0.235482	Ceramides
				Cer(d18:2/16:0)	0.233101	0.135982	0.0878809	0.235482	Ceramides
				Cer(d18:2/18:0)	0.0918099	0.134975	0.497085	0.658787	Ceramides
				Cer(d18:2/20:0)	0.192412	0.136094	0.15881	0.332744	Ceramides
				Cer(d18:2/22:0)	0.112818	0.13758	0.413082	0.593974	Ceramides
				Cer(d18:2/23:0)	0.304361	0.133368	0.0234262	0.0991109	Ceramides
				Cer(d18:2/24:0)	-0.0553256	0.136402	0.68542	0.822405	Ceramides
				Cer(d18:2/24:1)	0.110265	0.134318	0.412564	0.593974	Ceramides
				CE(14:0)	-0.140653	0.120735	0.245276	0.430732	Cholesteryl esters
				CE(15:0)	-0.112042	0.129391	0.387465	0.568283	Cholesteryl esters
				CE(16:0)	-0.0252494	0.122516	0.836908	0.913746	Cholesteryl esters
				CE(18:0)	-0.0836911	0.117903	0.47855	0.645896	Cholesteryl esters
				CE(18:3)	0.0869677	0.129783	0.503486	0.664784	Cholesteryl esters
				CE(20:3)	-0.269812	0.13582	0.0481978	0.157693	Cholesteryl esters
				CE(20:5)	-0.286404	0.129744	0.0283014	0.113206	Cholesteryl esters
				CE(22:5)	-0.31726	0.132849	0.0177686	0.0852899	Cholesteryl esters
				p-Cresol-SO4	-0.0974168	0.134568	0.469871	0.640072	Cresols
				DG(14:0_14:0)	-0.163594	0.13175	0.215653	0.403038	Diglycerides
				DG(14:0_18:1)	-0.191781	0.131418	0.145882	0.320941	Diglycerides
				DG(14:0_18:2)	-0.0288699	0.124977	0.817526	0.902753	Diglycerides
				DG(14:1_18:1)	-0.177988	0.131416	0.176983	0.355583	Diglycerides
				DG(16:0_16:0)	-0.165106	0.135593	0.22464	0.41269	Diglycerides
				DG(16:0_16:1)	-0.31579	0.134619	0.0198637	0.0910418	Diglycerides
				DG(16:0_18:1)	-0.144383	0.134939	0.285782	0.481778	Diglycerides
				DG(16:0_18:2)	0.0033487	0.131409	0.979692	0.994824	Diglycerides
				DG(16:0_20:0)	-0.0098882	0.13528	0.941796	0.979945	Diglycerides
				DG(16:0_20:3)	-0.166227	0.134024	0.216175	0.403038	Diglycerides
				DG(16:0_20:4)	-0.107886	0.136514	0.430196	0.604749	Diglycerides
				DG(16:1_18:0)	-0.206181	0.136311	0.131801	0.302531	Diglycerides
				DG(16:1_18:1)	-0.277561	0.126836	0.0296831	0.115102	Diglycerides
				DG(16:1_18:2)	-0.0575664	0.128667	0.655016	0.796153	Diglycerides
				DG(17:0_18:1)	-0.110233	0.136706	0.4209	0.601286	Diglycerides
				DG(18:0_20:4)	-0.125501	0.135865	0.356629	0.54485	Diglycerides
				DG(18:1_18:1)	0.0449113	0.124797	0.719282	0.83948	Diglycerides
				DG(18:1_18:2)	0.18021	0.122305	0.14204	0.316311	Diglycerides
				DG(18:1_18:3)	0.420582	0.124379	0.000851301	0.0156072	Diglycerides
				C2	0.0385403	0.133262	0.772691	0.878512	Acylcarnitines
				DG(18:1_20:0)	0.03592	0.136672	0.792932	0.892302	Diglycerides
				DG(18:1_20:1)	0.0524365	0.130333	0.687829	0.822405	Diglycerides
				DG(18:1_20:2)	-0.100303	0.128977	0.437579	0.609505	Diglycerides
				DG(18:1_20:3)	-0.256681	0.132965	0.0548206	0.172293	Diglycerides
				DG(18:1_20:4)	-0.157959	0.130792	0.228435	0.413628	Diglycerides
				DG(18:1_22:5)	-0.341708	0.130864	0.00963575	0.0555527	Diglycerides
				DG(18:1_22:6)	-0.185423	0.124598	0.138119	0.311653	Diglycerides
				DG(18:2_18:2)	0.235558	0.12092	0.0526645	0.167916	Diglycerides
				DG(18:2_18:3)	0.482794	0.127081	0.00018732	0.00674522	Diglycerides
				DG(18:2_20:0)	0.0419205	0.136924	0.759769	0.870569	Diglycerides
				DG(18:2_20:4)	-0.0122581	0.131697	0.925925	0.972332	Diglycerides
				DG-O(16:0_18:1)	-0.184036	0.133207	0.168484	0.346417	Diglycerides
				Hex2Cer(d18:1/16:0)	-0.221106	0.135627	0.104461	0.260906	Dihexosyl-ceramides
				Hex2Cer(d18:1/18:0)	-0.200762	0.121825	0.100769	0.254818	Dihexosyl-ceramides
				Hex2Cer(d18:1/20:0)	-0.0852531	0.120945	0.481615	0.648045	Dihexosyl-ceramides
				Hex2Cer(d18:1/22:0)	-0.154867	0.130019	0.234879	0.420108	Dihexosyl-ceramides
				Hex2Cer(d18:1/24:0)	-0.297739	0.136174	0.029822	0.115102	Dihexosyl-ceramides
				Hex2Cer(d18:1/24:1)	-0.142066	0.138897	0.307503	0.499266	Dihexosyl-ceramides
				C12	0.044019	0.134866	0.744435	0.858439	Acylcarnitines
				FA(12:0)	-0.078645	0.131322	0.549868	0.707432	Fatty acids
				FA(14:0)	-0.110938	0.132456	0.403183	0.585481	Fatty acids
				FA(18:1)	-0.0989503	0.134434	0.462473	0.63195	Fatty acids
				FA(18:2)	-0.0247844	0.13274	0.852054	0.92114	Fatty acids
				FA(20:1)	0.0617412	0.132571	0.64187	0.788891	Fatty acids
				FA(20:2)	-0.146219	0.1301	0.262266	0.45077	Fatty acids
				FA(20:3)	-0.153116	0.131555	0.245713	0.430732	Fatty acids
				FA20:4n-6(AA)	-0.306784	0.131825	0.0208507	0.0926697	Fatty acids
				FA20:5n-3(EPA)	-0.263537	0.128866	0.0420254	0.144462	Fatty acids
				FA22:6n-3(DHA)	-0.354362	0.126827	0.00565806	0.0421957	Fatty acids
				Hex-Cer(d16:1/22:0)	-0.127767	0.131035	0.330588	0.523233	Hexosylceramides
				C12:1	0.0190439	0.136453	0.889131	0.949557	Acylcarnitines
				Hex-Cer(d18:1/14:0)	-0.205153	0.130027	0.116037	0.278995	Hexosylceramides
				Hex-Cer(d18:1/16:0)	-0.197845	0.134185	0.141781	0.316311	Hexosylceramides
				Hex-Cer(d18:1/18:0)	-0.217599	0.131065	0.098272	0.251393	Hexosylceramides
				Hex-Cer(d18:1/20:0)	-0.121381	0.130394	0.352923	0.54485	Hexosylceramides
				Hex-Cer(d18:1/22:0)	-0.106865	0.13398	0.425939	0.603627	Hexosylceramides
				Hex-Cer(d18:1/23:0)	-0.123733	0.129999	0.342227	0.535871	Hexosylceramides
				Hex-Cer(d18:1/24:0)	-0.278671	0.133585	0.0381067	0.134136	Hexosylceramides
				Hex-Cer(d18:1/24:1)	-0.185783	0.127941	0.147879	0.323714	Hexosylceramides
				C14	0.0376471	0.137154	0.783964	0.886746	Acylcarnitines
				Hex-Cer(d18:2/18:0)	-0.0874244	0.135643	0.519901	0.678802	Hexosylceramides
				Hex-Cer(d18:2/20:0)	0.046958	0.136933	0.731976	0.849788	Hexosylceramides
				Hex-Cer(d18:2/22:0)	-0.0542533	0.134292	0.686604	0.822405	Hexosylceramides
				Hex-Cer(d18:2/24:0)	-0.228471	0.126739	0.0727872	0.202698	Hexosylceramides
				3-IAA	0.125411	0.135532	0.3558	0.54485	Indoles and derivatives
				Ind-SO4	-0.00281829	0.136276	0.983519	0.994824	Indoles and derivatives
				LPC(14:0)	-0.063608	0.134801	0.637483	0.7879	Lysophosphatidyl-cholines
				LPC(16:0)	-0.218989	0.134481	0.104852	0.260906	Lysophosphatidyl-cholines
				LPC(16:1)	-0.336622	0.135429	0.0136676	0.0707499	Lysophosphatidyl-cholines
				LPC(18:0)	-0.163296	0.134786	0.226979	0.41269	Lysophosphatidyl-cholines
				LPC(18:1)	-0.374201	0.135575	0.00625891	0.0448388	Lysophosphatidyl-cholines
				LPC(18:2)	-0.285649	0.134419	0.034681	0.128232	Lysophosphatidyl-cholines
				LPC(20:4)	-0.450747	0.13512	0.00099585	0.0168528	Lysophosphatidyl-cholines
				PC(28:1)	-0.275839	0.133273	0.0396292	0.138388	Phosphatidyl-cholines
				PC(30:0)	-0.341377	0.128587	0.00850672	0.0512734	Phosphatidyl-cholines
				PC(30:2)	-0.219121	0.132338	0.0991745	0.252236	Phosphatidyl-cholines
				PC(32:0)	-0.392307	0.126422	0.00216233	0.0243956	Phosphatidyl-cholines
				PC(32:1)	-0.42919	0.13305	0.00144496	0.0185297	Phosphatidyl-cholines
				PC(32:2)	-0.355581	0.132438	0.00780066	0.0496282	Phosphatidyl-cholines
				PC(32:3)	-0.22178	0.132541	0.0956713	0.249085	Phosphatidyl-cholines
				PC(34:1)	-0.36319	0.133244	0.00692494	0.0468765	Phosphatidyl-cholines
				PC(34:2)	-0.433394	0.134602	0.00147395	0.0185297	Phosphatidyl-cholines
				C3	0.00352229	0.133556	0.978983	0.994824	Acylcarnitines
				PC(34:3)	-0.146541	0.137961	0.289299	0.483998	Phosphatidyl-cholines
				PC(34:4)	-0.315449	0.132704	0.0182956	0.0859716	Phosphatidyl-cholines
				PC(36:1)	-0.20559	0.136238	0.132701	0.302531	Phosphatidyl-cholines
				PC(36:2)	-0.256526	0.134408	0.0576025	0.176008	Phosphatidyl-cholines
				PC(36:3)	-0.372486	0.13511	0.0063182	0.0448388	Phosphatidyl-cholines
				PC(36:4)	-0.469212	0.135061	0.000615754	0.0123151	Phosphatidyl-cholines
				PC(36:5)	-0.399118	0.13248	0.00288869	0.0267236	Phosphatidyl-cholines
				PC(36:6)	-0.133996	0.132816	0.314124	0.506281	Phosphatidyl-cholines
				PC(38:0)	0.136307	0.131504	0.301082	0.497763	Phosphatidyl-cholines
				PC(38:3)	-0.325414	0.130638	0.0134689	0.0707499	Phosphatidyl-cholines
				PC(38:4)	-0.473799	0.134355	0.0005111	0.0112442	Phosphatidyl-cholines
				PC(38:5)	-0.509955	0.134038	0.000183481	0.00674522	Phosphatidyl-cholines
				PC(38:6)	-0.546206	0.133218	5.78714e-05	0.00671479	Phosphatidyl-cholines
				PC(40:2)	0.059116	0.134541	0.660804	0.798775	Phosphatidyl-cholines
				PC(40:3)	0.0351541	0.138274	0.799549	0.895886	Phosphatidyl-cholines
				PC(40:4)	-0.295465	0.134181	0.0286904	0.113728	Phosphatidyl-cholines
				PC(40:5)	-0.425058	0.132844	0.00157605	0.0192628	Phosphatidyl-cholines
				PC(40:6)	-0.441609	0.128137	0.000678874	0.0129872	Phosphatidyl-cholines
				PC(O-28:1)	-0.342292	0.133554	0.0110367	0.0622581	Phosphatidyl-cholines
				PC(O-30:1)	-0.39309	0.134255	0.00376597	0.0307482	Phosphatidyl-cholines
				PC(O-30:2)	-0.253806	0.131363	0.054614	0.172293	Phosphatidyl-cholines
				PC(O-32:1)	-0.436041	0.132774	0.0011879	0.0180233	Phosphatidyl-cholines
				PC(O-34:0)	-0.217083	0.122707	0.0782419	0.215165	Phosphatidyl-cholines
				PC(O-34:1)	-0.310373	0.13065	0.0183667	0.0859716	Phosphatidyl-cholines
				PC(O-34:2)	-0.32632	0.13414	0.0157755	0.0788774	Phosphatidyl-cholines
				PC(O-34:3)	-0.351709	0.129642	0.00718996	0.0479331	Phosphatidyl-cholines
				PC(O-36:0)	-0.0981768	0.129544	0.449333	0.620619	Phosphatidyl-cholines
				PC(O-36:1)	-0.170072	0.130494	0.193818	0.374035	Phosphatidyl-cholines
				PC(O-36:2)	-0.301962	0.134278	0.0255037	0.105864	Phosphatidyl-cholines
				PC(O-36:3)	-0.287994	0.133478	0.0320272	0.121483	Phosphatidyl-cholines
				PC(O-36:4)	-0.388332	0.129024	0.0029153	0.0267236	Phosphatidyl-cholines
				PC(O-36:5)	-0.291607	0.126752	0.0223379	0.0963594	Phosphatidyl-cholines
				PC(O-38:2)	-0.0830628	0.130743	0.525876	0.68232	Phosphatidyl-cholines
				PC(O-38:3)	0.137301	0.134773	0.30942	0.500533	Phosphatidyl-cholines
				PC(O-38:4)	-0.402711	0.132529	0.00265996	0.0267236	Phosphatidyl-cholines
				PC(O-38:5)	-0.287271	0.130012	0.0281514	0.113206	Phosphatidyl-cholines
				PC(O-38:6)	-0.158403	0.13067	0.226704	0.41269	Phosphatidyl-cholines
				PC(O-40:2)	-0.0386072	0.128004	0.763231	0.872264	Phosphatidyl-cholines
				PC(O-40:3)	-0.155216	0.132877	0.244006	0.430732	Phosphatidyl-cholines
				PC(O-40:4)	-0.0541881	0.135595	0.68981	0.822538	Phosphatidyl-cholines
				PC(O-40:5)	-0.0980276	0.131885	0.458093	0.629487	Phosphatidyl-cholines
				PC(O-40:6)	0.178857	0.127169	0.160984	0.334118	Phosphatidyl-cholines
				PC(O-42:3)	-0.189097	0.134265	0.160409	0.334118	Phosphatidyl-cholines
				SM(33:1)	-0.191039	0.127971	0.136894	0.310482	Sphingomyelins
				SM(34:1)	-0.192593	0.131044	0.143059	0.316311	Sphingomyelins
				SM(34:2)	-0.154251	0.130402	0.238112	0.424104	Sphingomyelins
				SM(35:1)	-0.160001	0.12928	0.217154	0.403156	Sphingomyelins
				SM(36:1)	-0.210298	0.133599	0.116882	0.2795	Sphingomyelins
				SM(36:2)	-0.158683	0.129464	0.221608	0.409696	Sphingomyelins
				SM(38:3)	-0.2068	0.130777	0.115224	0.278564	Sphingomyelins
				SM(40:4)	-0.269691	0.128656	0.0371902	0.133171	Sphingomyelins
				SM(41:1)	-0.173938	0.134177	0.196202	0.376981	Sphingomyelins
				SM(41:2)	-0.226636	0.128775	0.0797886	0.218056	Sphingomyelins
				SM(42:1)	-0.285319	0.13619	0.037299	0.133171	Sphingomyelins
				SM(42:2)	-0.150494	0.134643	0.264887	0.453503	Sphingomyelins
				SM(43:1)	-0.192694	0.134356	0.152914	0.326613	Sphingomyelins
				SM(44:1)	-0.196863	0.137667	0.154119	0.327595	Sphingomyelins
				SM(44:2)	-0.213266	0.131361	0.105893	0.260906	Sphingomyelins
				TG(14:0_32:2)	-0.170756	0.125512	0.175053	0.353317	Triglycerides
				TG(14:0_34:0)	-0.248953	0.133047	0.0626309	0.187467	Triglycerides
				TG(14:0_34:1)	-0.378092	0.132563	0.00475006	0.0373219	Triglycerides
				TG(14:0_34:2)	-0.339881	0.126416	0.00771721	0.0496282	Triglycerides
				TG(14:0_34:3)	-0.116922	0.128663	0.364467	0.552043	Triglycerides
				TG(14:0_35:1)	-0.234232	0.128167	0.0689531	0.196827	Triglycerides
				TG(14:0_35:2)	-0.241048	0.126182	0.0573757	0.176008	Triglycerides
				TG(14:0_36:1)	-0.1523	0.132274	0.250801	0.436176	Triglycerides
				TG(14:0_36:2)	-0.259893	0.128745	0.0447187	0.1502	Triglycerides
				TG(14:0_36:3)	0.0271143	0.126602	0.83061	0.913671	Triglycerides
				TG(14:0_36:4)	0.25476	0.125931	0.0442651	0.14982	Triglycerides
				TG(14:0_38:4)	-0.00184072	0.132533	0.988931	0.99613	Triglycerides
				TG(14:0_38:5)	-0.124225	0.128777	0.335765	0.529522	Triglycerides
				TG(16:0_28:1)	-0.310968	0.133947	0.0211585	0.0930976	Triglycerides
				TG(16:0_28:2)	-0.104595	0.133443	0.433976	0.60812	Triglycerides
				TG(16:0_30:2)	-0.197737	0.130028	0.129746	0.302053	Triglycerides
				TG(16:0_32:0)	-0.0624766	0.13711	0.649073	0.793312	Triglycerides
				TG(16:0_32:1)	-0.42594	0.131617	0.00139551	0.0185297	Triglycerides
				TG(16:0_32:2)	-0.330784	0.126833	0.00972171	0.0555527	Triglycerides
				TG(16:0_32:3)	-0.0468736	0.129808	0.718368	0.83948	Triglycerides
				TG(16:0_33:1)	-0.308976	0.132382	0.020487	0.0926697	Triglycerides
				TG(16:0_33:2)	-0.244006	0.133932	0.0698146	0.196913	Triglycerides
				TG(16:0_34:0)	-0.0531945	0.136068	0.696215	0.823807	Triglycerides
				TG(16:0_34:1)	-0.254008	0.137281	0.065596	0.191141	Triglycerides
				TG(16:0_34:2)	-0.257689	0.136174	0.0597402	0.18128	Triglycerides
				TG(16:0_34:3)	-0.124631	0.132111	0.346506	0.540647	Triglycerides
				TG(16:0_34:4)	-0.0480547	0.127749	0.707151	0.831942	Triglycerides
				TG(16:0_35:1)	-0.212039	0.132046	0.109733	0.266755	Triglycerides
				TG(16:0_35:2)	-0.256083	0.133647	0.0566287	0.176008	Triglycerides
				TG(16:0_35:3)	-0.0885042	0.135305	0.513716	0.672724	Triglycerides
				TG(16:0_36:2)	-0.120533	0.135614	0.37507	0.557536	Triglycerides
				TG(16:0_36:3)	0.106451	0.133393	0.425703	0.603627	Triglycerides
				TG(16:0_36:4)	0.373798	0.12764	0.00375884	0.0307482	Triglycerides
				TG(16:0_36:5)	0.477393	0.127898	0.000240568	0.00756072	Triglycerides
				TG(16:0_36:6)	0.242607	0.135788	0.0753499	0.208516	Triglycerides
				TG(16:0_37:3)	0.033463	0.134519	0.803775	0.895886	Triglycerides
				TG(16:0_38:1)	0.227487	0.135549	0.0946972	0.248017	Triglycerides
				TMAO	-0.115403	0.12716	0.365101	0.552043	Amine oxides
				TG(16:0_38:2)	0.126145	0.135027	0.351198	0.54485	Triglycerides
				TG(16:0_38:3)	0.0914284	0.133488	0.494105	0.657611	Triglycerides
				TG(16:0_38:4)	-0.0145063	0.132387	0.912844	0.967835	Triglycerides
				TG(16:0_38:5)	-0.0681484	0.137241	0.619987	0.768435	Triglycerides
				TG(16:0_38:6)	-0.206169	0.136434	0.132172	0.302531	Triglycerides
				TG(16:0_38:7)	-0.0679249	0.132139	0.607731	0.760917	Triglycerides
				TG(16:0_40:6)	-0.331771	0.135111	0.0148317	0.0750111	Triglycerides
				TG(16:0_40:7)	-0.285254	0.13485	0.0355106	0.129214	Triglycerides
				TG(16:0_40:8)	-0.0237105	0.137658	0.863403	0.928844	Triglycerides
				TG(16:1_28:0)	-0.505437	0.12659	8.86905e-05	0.00671479	Triglycerides
				1-Met-His	0.176231	0.133545	0.188308	0.366149	Amino acid related
				TG(16:1_30:1)	-0.32779	0.13063	0.012808	0.0687261	Triglycerides
				TG(16:1_32:0)	-0.470769	0.130657	0.000387735	0.00947797	Triglycerides
				TG(16:1_32:1)	-0.497274	0.127967	0.000134415	0.00674522	Triglycerides
				TG(16:1_32:2)	-0.317642	0.128977	0.0145441	0.0744115	Triglycerides
				TG(16:1_33:1)	-0.418166	0.126455	0.00109975	0.0172818	Triglycerides
				TG(16:1_34:0)	-0.393992	0.130729	0.00287825	0.0267236	Triglycerides
				TG(16:1_34:1)	-0.404003	0.131063	0.00231124	0.0248036	Triglycerides
				TG(16:1_34:2)	-0.28142	0.133055	0.0355339	0.129214	Triglycerides
				TG(16:1_34:3)	-0.11636	0.131575	0.377452	0.559189	Triglycerides
				TG(16:1_36:1)	-0.276615	0.125861	0.0289934	0.113903	Triglycerides
				3-Met-His	0.375636	0.134852	0.00580361	0.0425598	Amino acid related
				TG(16:1_36:2)	-0.183574	0.129213	0.156798	0.331687	Triglycerides
				TG(16:1_36:3)	0.0163297	0.130273	0.900359	0.95922	Triglycerides
				TG(16:1_36:4)	0.186405	0.129937	0.152809	0.326613	Triglycerides
				TG(16:1_36:5)	0.227348	0.13024	0.0822561	0.223412	Triglycerides
				TG(16:1_38:3)	0.0499508	0.135671	0.713092	0.836694	Triglycerides
				TG(16:1_38:4)	-0.177755	0.134537	0.187778	0.366149	Triglycerides
				TG(16:1_38:5)	-0.229658	0.136293	0.0933821	0.246037	Triglycerides
				TG(17:0_32:1)	-0.273084	0.128276	0.0343601	0.128122	Triglycerides
				TG(17:0_34:1)	-0.174232	0.135145	0.198657	0.380039	Triglycerides
				TG(17:0_34:2)	-0.0947636	0.135113	0.483806	0.649009	Triglycerides
				TG(17:0_34:3)	0.117499	0.128556	0.361707	0.550695	Triglycerides
				TG(17:0_36:3)	0.18303	0.133325	0.17119	0.348721	Triglycerides
				TG(17:0_36:4)	0.455851	0.128991	0.000497579	0.0112442	Triglycerides
				TG(17:1_32:1)	-0.413941	0.124037	0.000991254	0.0168528	Triglycerides
				TG(17:1_34:1)	-0.288408	0.132178	0.0301562	0.11538	Triglycerides
				TG(17:1_34:2)	-0.159171	0.132444	0.230716	0.416046	Triglycerides
				TG(17:1_34:3)	0.0590323	0.133013	0.65761	0.797104	Triglycerides
				TG(17:1_36:3)	0.160621	0.134462	0.233533	0.419407	Triglycerides
				TG(17:1_36:4)	0.283528	0.132028	0.0328327	0.123474	Triglycerides
				AABA	0.251271	0.13541	0.0648245	0.190152	Amino acid related
				TG(17:2_34:2)	-0.0052517	0.139815	0.970071	0.99263	Triglycerides
				TG(17:2_34:3)	0.103864	0.130786	0.427952	0.603627	Triglycerides
				TG(17:2_36:2)	0.106152	0.133689	0.428026	0.603627	Triglycerides
				TG(17:2_36:4)	-0.111563	0.131653	0.39768	0.581326	Triglycerides
				TG(18:0_30:0)	-0.0268863	0.135534	0.842934	0.917919	Triglycerides
				TG(18:0_30:1)	-0.208111	0.133373	0.120091	0.284086	Triglycerides
				TG(18:0_32:0)	0.126944	0.136716	0.354141	0.54485	Triglycerides
				TG(18:0_32:1)	-0.328844	0.130283	0.0122965	0.066796	Triglycerides
				TG(18:0_32:2)	-0.134813	0.126651	0.288275	0.483998	Triglycerides
				TG(18:0_34:2)	-0.0164072	0.136683	0.904561	0.961369	Triglycerides
				TG(18:0_34:3)	0.164672	0.13071	0.20905	0.393992	Triglycerides
				TG(18:0_36:1)	0.186679	0.129669	0.151368	0.326513	Triglycerides
				TG(18:0_36:2)	-0.0707767	0.137023	0.605994	0.760917	Triglycerides
				TG(18:0_36:3)	0.214115	0.132574	0.107712	0.263296	Triglycerides
				TG(18:0_36:4)	0.42871	0.129606	0.00109616	0.0172818	Triglycerides
				TG(18:0_36:5)	0.493646	0.1305	0.000199291	0.00674522	Triglycerides
				TG(18:0_38:6)	-0.134402	0.130655	0.304745	0.498793	Triglycerides
				TG(18:1_26:0)	-0.267218	0.133066	0.0458318	0.151719	Triglycerides
				TG(18:1_28:1)	-0.0512789	0.129502	0.692507	0.823522	Triglycerides
				TG(18:1_30:0)	-0.353937	0.132626	0.00817459	0.050644	Triglycerides
				TG(18:1_30:1)	-0.122586	0.132157	0.35463	0.54485	Triglycerides
				TG(18:1_30:2)	0.165329	0.125338	0.188503	0.366149	Triglycerides
				alpha-AAA	0.0988361	0.133313	0.459239	0.629487	Amino acid related
				TG(18:1_31:0)	-0.262799	0.1324	0.0483831	0.157693	Triglycerides
				TG(18:1_32:0)	-0.252155	0.137012	0.0670408	0.19379	Triglycerides
				TG(18:1_32:1)	-0.358962	0.130755	0.00653832	0.0456645	Triglycerides
				TG(18:1_32:2)	0.0119761	0.123771	0.923004	0.971583	Triglycerides
				TG(18:1_32:3)	0.33011	0.132589	0.0135148	0.0707499	Triglycerides
				TG(18:1_33:0)	-0.16969	0.134837	0.209532	0.393992	Triglycerides
				TG(18:1_33:1)	-0.247646	0.132871	0.0636629	0.187998	Triglycerides
				TG(18:1_33:2)	0.0207802	0.134187	0.877072	0.940228	Triglycerides
				TG(18:1_33:3)	0.337709	0.133098	0.0118541	0.0651975	Triglycerides
				TG(18:1_34:1)	-0.114783	0.13774	0.405549	0.586978	Triglycerides
				TG(18:1_34:2)	0.0230834	0.13243	0.861782	0.928844	Triglycerides
				TG(18:1_34:3)	0.375649	0.124692	0.00288918	0.0267236	Triglycerides
				TG(18:1_34:4)	0.296845	0.131554	0.0250126	0.104815	Triglycerides
				TG(18:1_35:2)	0.11528	0.132422	0.384937	0.566463	Triglycerides
				TG(18:1_35:3)	0.254729	0.130668	0.0524971	0.167916	Triglycerides
				TG(18:1_36:0)	0.139456	0.125469	0.267558	0.456301	Triglycerides
				TG(18:1_36:1)	0.0436034	0.134053	0.745281	0.858439	Triglycerides
				TG(18:1_36:2)	0.11082	0.123212	0.369395	0.554724	Triglycerides
				TG(18:1_36:3)	0.293524	0.122981	0.0178333	0.0852899	Triglycerides
				TG(18:1_36:4)	0.407701	0.125965	0.00139362	0.0185297	Triglycerides
				TG(18:1_36:5)	0.453727	0.129418	0.000550049	0.0115248	Triglycerides
				TG(18:1_36:6)	0.251326	0.137712	0.0693367	0.196827	Triglycerides
				TG(18:1_38:5)	-0.0323139	0.130833	0.805147	0.895886	Triglycerides
				TG(18:1_38:6)	-0.122871	0.136344	0.368464	0.554724	Triglycerides
				TG(18:1_38:7)	-0.000566273	0.133602	0.996622	0.999757	Triglycerides
				TG(18:2_28:0)	-0.171696	0.128164	0.181718	0.361792	Triglycerides
				TG(18:2_30:0)	-0.21841	0.128367	0.0902528	0.239224	Triglycerides
				TG(18:2_30:1)	0.139082	0.127809	0.277678	0.469917	Triglycerides
				TG(18:2_31:0)	-0.128395	0.131619	0.330368	0.523233	Triglycerides
				TG(18:2_32:0)	-0.155976	0.137015	0.256179	0.442034	Triglycerides
				TG(18:2_32:1)	-0.0590711	0.126293	0.640434	0.788891	Triglycerides
				TG(18:2_32:2)	0.181811	0.123704	0.143043	0.316311	Triglycerides
				TG(18:2_33:0)	-0.0450246	0.135946	0.740808	0.857778	Triglycerides
				TG(18:2_33:1)	-0.0028724	0.134232	0.982947	0.994824	Triglycerides
				TG(18:2_33:2)	0.204258	0.132626	0.124952	0.294005	Triglycerides
				TG(18:2_34:0)	0.028578	0.137136	0.835113	0.913746	Triglycerides
				TG(18:2_34:1)	0.069189	0.133277	0.604181	0.760917	Triglycerides
				TG(18:2_34:2)	0.26335	0.128242	0.0411868	0.142694	Triglycerides
				TG(18:2_34:3)	0.387822	0.126269	0.00239541	0.0250947	Triglycerides
				TG(18:2_34:4)	0.302954	0.130841	0.021498	0.0936546	Triglycerides
				TG(18:2_35:1)	0.225961	0.13199	0.0882944	0.235482	Triglycerides
				TG(18:2_35:2)	0.343814	0.13088	0.00921358	0.0542708	Triglycerides
				TG(18:2_35:3)	0.34893	0.130983	0.0082872	0.050644	Triglycerides
				TG(18:2_36:0)	0.160628	0.136062	0.23904	0.424104	Triglycerides
				TG(18:2_36:1)	0.335703	0.132	0.0116617	0.0649514	Triglycerides
				TG(18:2_36:2)	0.332007	0.12385	0.0078954	0.0496282	Triglycerides
				TG(18:2_36:3)	0.36647	0.125367	0.00382189	0.0307482	Triglycerides
				TG(18:2_36:4)	0.407052	0.126204	0.001447	0.0185297	Triglycerides
				TG(18:2_36:5)	0.41695	0.129318	0.00145245	0.0185297	Triglycerides
				TG(18:2_38:4)	0.333382	0.126978	0.0092507	0.0542708	Triglycerides
				TG(18:2_38:5)	0.216914	0.130403	0.0976345	0.251393	Triglycerides
				TG(18:2_38:6)	0.00852382	0.132337	0.948701	0.979945	Triglycerides
				TG(18:3_30:0)	0.1802	0.131944	0.173398	0.351591	Triglycerides
				TG(18:3_32:0)	0.24831	0.133201	0.0636105	0.187998	Triglycerides
				TG(18:3_32:1)	0.394454	0.133213	0.00339717	0.0298951	Triglycerides
				TG(18:3_33:2)	0.387863	0.12535	0.00222548	0.0244803	Triglycerides
				TG(18:3_34:0)	0.375448	0.134145	0.00557824	0.0421957	Triglycerides
				TG(18:3_34:1)	0.51059	0.127848	8.83346e-05	0.00671479	Triglycerides
				TG(18:3_34:2)	0.500585	0.126799	0.000105728	0.00671479	Triglycerides
				TG(18:3_34:3)	0.478017	0.130648	0.000316272	0.00927731	Triglycerides
				Cit	0.0391498	0.135105	0.772259	0.878512	Amino acid related
				TG(18:3_35:2)	0.4127	0.131641	0.00194942	0.0225722	Triglycerides
				TG(18:3_36:1)	0.560756	0.132003	3.16786e-05	0.00671479	Triglycerides
				TG(18:3_36:2)	0.509947	0.127424	8.55133e-05	0.00671479	Triglycerides
				TG(18:3_36:3)	0.492357	0.128855	0.000172363	0.00674522	Triglycerides
				TG(18:3_36:4)	0.467117	0.128533	0.000346136	0.00947797	Triglycerides
				TG(20:0_32:3)	0.176678	0.134063	0.1889	0.366149	Triglycerides
				TG(20:0_32:4)	0.309734	0.127607	0.0160072	0.0790607	Triglycerides
				TG(20:0_34:1)	-0.00775001	0.134375	0.95406	0.980809	Triglycerides
				Creatinine	0.0112131	0.133158	0.932966	0.977392	Amino acid related
				TG(20:1_30:1)	0.190742	0.134531	0.157636	0.331866	Triglycerides
				TG(20:1_32:1)	0.0332665	0.134538	0.804931	0.895886	Triglycerides
				TG(20:1_32:2)	0.250165	0.133304	0.0618718	0.186463	Triglycerides
				TG(20:1_32:3)	0.39931	0.13598	0.00366702	0.0307482	Triglycerides
				TG(20:1_34:0)	0.214501	0.132121	0.105893	0.260906	Triglycerides
				TG(20:1_34:1)	0.140221	0.135552	0.302052	0.497763	Triglycerides
				TG(20:1_34:2)	0.303603	0.132446	0.0228228	0.0974953	Triglycerides
				Cystine	0.0385194	0.136844	0.7786	0.882949	Amino acid related
				TG(20:1_34:3)	0.412172	0.136744	0.00287481	0.0267236	Triglycerides
				TG(20:2_32:0)	-0.223589	0.134494	0.0978281	0.251393	Triglycerides
				TG(20:2_32:1)	-0.168425	0.126407	0.18409	0.364862	Triglycerides
				TG(20:2_34:1)	-0.0812414	0.13171	0.537984	0.694173	Triglycerides
				TG(20:2_34:2)	0.183826	0.13224	0.165886	0.342675	Triglycerides
				TG(20:2_34:3)	0.353942	0.130886	0.00737482	0.0484317	Triglycerides
				TG(20:3_32:0)	-0.365191	0.133817	0.00685853	0.0468765	Triglycerides
				TG(20:3_32:1)	-0.179228	0.130323	0.17043	0.348721	Triglycerides
				TG(20:3_32:2)	-0.00334877	0.132939	0.979926	0.994824	Triglycerides
				TG(20:3_34:0)	-0.0639057	0.122128	0.601308	0.760917	Triglycerides
				TG(20:3_34:1)	-0.139556	0.1346	0.300944	0.497763	Triglycerides
				TG(20:3_34:2)	0.0832713	0.131507	0.527247	0.68232	Triglycerides
				TG(20:3_34:3)	0.178049	0.132595	0.180702	0.361405	Triglycerides
				TG(20:3_36:3)	0.150009	0.129688	0.248635	0.434125	Triglycerides
				TG(20:3_36:4)	0.282682	0.126907	0.0269144	0.110676	Triglycerides
				TG(20:4_30:0)	-0.264001	0.129829	0.0431908	0.147318	Triglycerides
				TG(20:4_32:0)	-0.402196	0.137675	0.00384352	0.0307482	Triglycerides
				HArg	0.212356	0.135338	0.118047	0.28076	Amino acid related
				TG(20:4_32:1)	-0.161831	0.133205	0.22569	0.41269	Triglycerides
				TG(20:4_32:2)	-0.0812042	0.126684	0.522184	0.679766	Triglycerides
				TG(20:4_33:2)	-0.135363	0.137965	0.327588	0.523233	Triglycerides
				TG(20:4_34:0)	-0.256182	0.139377	0.0673862	0.19379	Triglycerides
				TG(20:4_34:1)	0.0059232	0.135854	0.965263	0.990013	Triglycerides
				TG(20:4_34:2)	0.095017	0.132062	0.472593	0.641793	Triglycerides
				TG(20:4_34:3)	0.0296857	0.129307	0.818632	0.902753	Triglycerides
				TG(20:4_36:2)	0.0269279	0.128329	0.833988	0.913746	Triglycerides
				TG(20:4_36:3)	0.130468	0.125101	0.298122	0.496871	Triglycerides
				TG(20:4_36:4)	0.248036	0.12612	0.0504616	0.163258	Triglycerides
				TG(20:5_34:0)	-0.191258	0.132855	0.151383	0.326513	Triglycerides
				TG(20:5_34:1)	-0.0707348	0.135229	0.601442	0.760917	Triglycerides
				TG(20:5_34:2)	-0.000230381	0.136918	0.998659	0.999757	Triglycerides
				TG(20:5_36:2)	0.0138469	0.134321	0.917986	0.970475	Triglycerides
				TG(20:5_36:3)	0.0257999	0.134023	0.847523	0.918498	Triglycerides
				TG(22:4_32:0)	-0.533914	0.135332	0.000106826	0.00671479	Triglycerides
				TG(22:4_32:2)	-0.133035	0.12938	0.304944	0.498793	Triglycerides
				TG(22:4_34:2)	-0.293004	0.132608	0.0281539	0.113206	Triglycerides
				TG(22:5_32:0)	-0.489094	0.13537	0.000374007	0.00947797	Triglycerides
				TG(22:5_32:1)	-0.422468	0.134067	0.0018493	0.0219917	Triglycerides
				TG(22:5_34:1)	-0.379958	0.13577	0.00558286	0.0421957	Triglycerides
				TG(22:5_34:2)	-0.243965	0.134836	0.0717436	0.201065	Triglycerides
				TG(22:5_34:3)	-0.27234	0.135634	0.0458605	0.151719	Triglycerides
				TG(22:6_32:0)	-0.489624	0.129248	0.000195159	0.00674522	Triglycerides
				Met-SO	0.132249	0.135055	0.328531	0.523233	Amino acid related
				TG(22:6_32:1)	-0.388828	0.131252	0.00338264	0.0298951	Triglycerides
				TG(22:6_34:1)	-0.306613	0.131706	0.0208076	0.0926697	Triglycerides
				TG(22:6_34:2)	-0.25822	0.13507	0.0571907	0.176008	Triglycerides
				TG(22:6_34:3)	-0.319048	0.134583	0.0186089	0.0861887	Triglycerides
				Hex3Cer(d18:1/16:0)	-0.201463	0.133246	0.13196	0.302531	Trihexosyl-ceramides
				Hex3Cer(d18:1/24:1)	-0.326417	0.134691	0.0161715	0.0790607	Trihexosyl-ceramides
				Choline	0.0793202	0.137427	0.5644	0.724012	Vitamins and cofactors
				Orn	0.127975	0.133531	0.338904	0.532563	Amino acid related
				ProBetaine	-0.138136	0.134764	0.306462	0.499266	Amino acid related
				Sarcosine	0.00182087	0.13611	0.989338	0.99613	Amino acid related
				SDMA	0.0520945	0.135345	0.700678	0.826537	Amino acid related
				C4	-0.0266293	0.135965	0.844903	0.917919	Acylcarnitines
				t4-OH-Pro	-0.060301	0.131918	0.648037	0.793312	Amino acid related
				Taurine	-0.00799616	0.129955	0.950992	0.979945	Amino acid related
				TrpBetaine	0.129692	0.132697	0.329451	0.523233	Amino acid related
				Ala	0.12162	0.135598	0.37073	0.554834	Amino acids
				Arg	0.0459393	0.13386	0.731779	0.849788	Amino acids
				Asn	0.00950908	0.134323	0.943626	0.979945	Amino acids
				Asp	0.195678	0.135373	0.149729	0.326143	Amino acids
				Cys	0.0699624	0.136712	0.609332	0.760917	Amino acids
				Gln	0.0701278	0.130258	0.590855	0.753554	Amino acids
				Glu	0.118276	0.132991	0.374769	0.557536	Amino acids
				Gly	0.0333195	0.137194	0.808333	0.895886	Amino acids
				His	0.0923375	0.132479	0.486531	0.650679	Amino acids
				Ile	0.0602139	0.133524	0.652457	0.795238	Amino acids
				Leu	0.0551098	0.134895	0.68327	0.822405	Amino acids
				Lys	0.105781	0.130876	0.419806	0.601286	Amino acids
				Met	0.013875	0.137555	0.919746	0.970475	Amino acids
				Phe	0.0978217	0.137045	0.476101	0.644567	Amino acids
				Pro	-0.0209038	0.136312	0.878258	0.940228	Amino acids
				Ser	0.0706953	0.135811	0.603201	0.760917	Amino acids
				Thr	0.102981	0.135971	0.449624	0.620619	Amino acids
				Trp	0.0430388	0.135432	0.750943	0.862703	Amino acids
				Tyr	0.102805	0.135835	0.449949	0.620619	Amino acids
				Val	0.143124	0.131086	0.276086	0.469027	Amino acids
				GDCA	0.0358582	0.13288	0.787522	0.888487	Bile acids

## Sheet: Table S3(D)
		Delivery Binary	Metabolite	Beta	SE	P_value	FDR	Metabolite Class
			C0	-0.0144043	0.159649	0.92819	0.997925	Acylcarnitines
			beta-Ala	0.00662841	0.161496	0.967298	0.997925	Biogenic amines
			GABA	0.108662	0.15876	0.494404	0.997925	Biogenic amines
			Putrescine	-0.0462019	0.16617	0.781239	0.997925	Biogenic amines
			Spermidine	-0.0879977	0.161997	0.58753	0.997925	Biogenic amines
			Spermine	0.004576	0.163521	0.9777	0.997925	Biogenic amines
			Hexose	-0.0643657	0.160246	0.688314	0.997925	Carbohydrates and related
			AconAcid	0.0480243	0.147211	0.744557	0.997925	Carboxylic acids
			HipAcid	0.150955	0.158148	0.340853	0.997925	Carboxylic acids
			OH-GlutAcid	0.0671513	0.160806	0.676647	0.997925	Carboxylic acids
			Cer(d16:1/18:0)	0.235432	0.161618	0.146601	0.80799	Ceramides
			Cer(d16:1/20:0)	0.222041	0.166665	0.184134	0.818375	Ceramides
			Cer(d16:1/22:0)	0.125186	0.159406	0.433095	0.997925	Ceramides
			Cer(d16:1/24:0)	0.289834	0.163303	0.0772903	0.705676	Ceramides
			Cer(d18:1/14:0)	0.134001	0.164665	0.416639	0.997925	Ceramides
			Cer(d18:1/16:0)	0.0851591	0.163689	0.603406	0.997925	Ceramides
			Cer(d18:1/18:0)	0.00668121	0.158785	0.966475	0.997925	Ceramides
			Cer(d18:1/20:0)	-0.0225731	0.159362	0.887487	0.997925	Ceramides
			Cer(d18:1/22:0)	0.12438	0.162418	0.444603	0.997925	Ceramides
			Cer(d18:1/23:0)	0.0848195	0.161594	0.600179	0.997925	Ceramides
			Cer(d18:1/24:0)	0.0836284	0.165802	0.614486	0.997925	Ceramides
			Cer(d18:1/24:1)	0.0773726	0.165389	0.640369	0.997925	Ceramides
			Cer(d18:1/26:1)	-0.000742408	0.157245	0.996237	0.999432	Ceramides
			Cer(d18:2/16:0)	-0.0902445	0.162887	0.580111	0.997925	Ceramides
			Cer(d18:2/18:0)	-0.125831	0.16168	0.437234	0.997925	Ceramides
			Cer(d18:2/20:0)	-0.127135	0.16302	0.436292	0.997925	Ceramides
			Cer(d18:2/22:0)	-0.0281392	0.1648	0.864577	0.997925	Ceramides
			Cer(d18:2/23:0)	0.217286	0.159755	0.175167	0.814186	Ceramides
			Cer(d18:2/24:0)	0.0227871	0.163389	0.889208	0.997925	Ceramides
			Cer(d18:2/24:1)	-0.0992943	0.160893	0.537768	0.997925	Ceramides
			CE(14:0)	0.141974	0.144622	0.327319	0.991675	Cholesteryl esters
			CE(15:0)	-0.407834	0.154991	0.00909864	0.282623	Cholesteryl esters
			CE(16:0)	-0.0109726	0.146756	0.940466	0.997925	Cholesteryl esters
			CE(18:0)	-0.137872	0.14123	0.330011	0.991675	Cholesteryl esters
			CE(18:3)	-0.0869285	0.15546	0.576608	0.997925	Cholesteryl esters
			CE(20:3)	-0.0204834	0.162692	0.899923	0.997925	Cholesteryl esters
			CE(20:5)	0.130179	0.155413	0.403135	0.997925	Cholesteryl esters
			CE(22:5)	0.000642074	0.159134	0.996784	0.999432	Cholesteryl esters
			p-Cresol-SO4	0.122042	0.161192	0.449775	0.997925	Cresols
			DG(14:0_14:0)	0.103661	0.157817	0.511958	0.997925	Diglycerides
			DG(14:0_18:1)	-0.119089	0.157419	0.450143	0.997925	Diglycerides
			DG(14:0_18:2)	-0.0687107	0.149704	0.646698	0.997925	Diglycerides
			DG(14:1_18:1)	-0.294023	0.157416	0.0631013	0.645687	Diglycerides
			DG(16:0_16:0)	-0.262458	0.16242	0.107526	0.746403	Diglycerides
			DG(16:0_16:1)	-0.249595	0.161254	0.123079	0.752149	Diglycerides
			DG(16:0_18:1)	-0.373896	0.161636	0.0216234	0.365934	Diglycerides
			DG(16:0_18:2)	-0.304082	0.157408	0.0546512	0.645687	Diglycerides
			DG(16:0_20:0)	-0.0227527	0.162045	0.888463	0.997925	Diglycerides
			DG(16:0_20:3)	0.00697846	0.16054	0.965367	0.997925	Diglycerides
			DG(16:0_20:4)	-0.147608	0.163524	0.367676	0.997925	Diglycerides
			DG(16:1_18:0)	-0.249502	0.16328	0.127913	0.760566	Diglycerides
			DG(16:1_18:1)	-0.219206	0.151931	0.15048	0.80799	Diglycerides
			DG(16:1_18:2)	-0.251043	0.154124	0.104759	0.746403	Diglycerides
			DG(17:0_18:1)	-0.22649	0.163754	0.168012	0.814186	Diglycerides
			DG(18:0_20:4)	0.0183034	0.162746	0.910555	0.997925	Diglycerides
			DG(18:1_18:1)	-0.552831	0.149489	0.00027349	0.076528	Diglycerides
			DG(18:1_18:2)	-0.374966	0.146503	0.0111454	0.306499	Diglycerides
			DG(18:1_18:3)	-0.245929	0.148987	0.100213	0.746403	Diglycerides
			C2	0.00713424	0.159628	0.964392	0.997925	Acylcarnitines
			DG(18:1_20:0)	-0.274135	0.163712	0.0954359	0.737689	Diglycerides
			DG(18:1_20:1)	-0.250899	0.15612	0.109449	0.746403	Diglycerides
			DG(18:1_20:2)	-0.237413	0.154495	0.125783	0.758143	Diglycerides
			DG(18:1_20:3)	-0.135611	0.159272	0.395438	0.997925	Diglycerides
			DG(18:1_20:4)	-0.174852	0.156669	0.265597	0.954664	Diglycerides
			DG(18:1_22:5)	0.0712262	0.156756	0.649999	0.997925	Diglycerides
			DG(18:1_22:6)	-0.0909528	0.14925	0.542881	0.997925	Diglycerides
			DG(18:2_18:2)	-0.230042	0.144844	0.113657	0.746403	Diglycerides
			DG(18:2_18:3)	-0.218587	0.152224	0.152416	0.80799	Diglycerides
			DG(18:2_20:0)	-0.0548192	0.164014	0.738517	0.997925	Diglycerides
			DG(18:2_20:4)	-0.0890026	0.157753	0.573193	0.997925	Diglycerides
			DG-O(16:0_18:1)	-0.0698999	0.159562	0.661757	0.997925	Diglycerides
			Hex2Cer(d18:1/16:0)	-0.0569676	0.162461	0.726179	0.997925	Dihexosyl-ceramides
			Hex2Cer(d18:1/18:0)	-0.311182	0.145928	0.0340641	0.535293	Dihexosyl-ceramides
			Hex2Cer(d18:1/20:0)	-0.232656	0.144875	0.109708	0.746403	Dihexosyl-ceramides
			Hex2Cer(d18:1/22:0)	-0.178642	0.155744	0.252601	0.954664	Dihexosyl-ceramides
			Hex2Cer(d18:1/24:0)	-0.0840373	0.163116	0.606924	0.997925	Dihexosyl-ceramides
			Hex2Cer(d18:1/24:1)	-0.0328353	0.166378	0.843731	0.997925	Dihexosyl-ceramides
			C12	0.0328151	0.16155	0.839221	0.997925	Acylcarnitines
			FA(12:0)	-0.0625139	0.157305	0.691448	0.997925	Fatty acids
			FA(14:0)	-0.104826	0.158662	0.509495	0.997925	Fatty acids
			FA(18:1)	-0.301887	0.161032	0.0621403	0.645687	Fatty acids
			FA(18:2)	-0.275085	0.159003	0.0850018	0.705676	Fatty acids
			FA(20:1)	-0.228459	0.158801	0.15165	0.80799	Fatty acids
			FA(20:2)	-0.228615	0.15584	0.14379	0.80799	Fatty acids
			FA(20:3)	-0.222426	0.157583	0.159497	0.814186	Fatty acids
			FA20:4n-6(AA)	-0.236448	0.157907	0.135706	0.786258	Fatty acids
			FA20:5n-3(EPA)	0.0148331	0.154363	0.923533	0.997925	Fatty acids
			FA22:6n-3(DHA)	-0.136121	0.15192	0.371214	0.997925	Fatty acids
			Hex-Cer(d16:1/22:0)	0.0843836	0.156961	0.591383	0.997925	Hexosylceramides
			C12:1	0.0436716	0.16345	0.789573	0.997925	Acylcarnitines
			Hex-Cer(d18:1/14:0)	0.0446175	0.155753	0.77479	0.997925	Hexosylceramides
			Hex-Cer(d18:1/16:0)	-0.10895	0.160734	0.498584	0.997925	Hexosylceramides
			Hex-Cer(d18:1/18:0)	-0.23395	0.156996	0.137595	0.786258	Hexosylceramides
			Hex-Cer(d18:1/20:0)	-0.211417	0.156193	0.177245	0.814186	Hexosylceramides
			Hex-Cer(d18:1/22:0)	-0.11278	0.160488	0.482956	0.997925	Hexosylceramides
			Hex-Cer(d18:1/23:0)	0.0314662	0.155719	0.840046	0.997925	Hexosylceramides
			Hex-Cer(d18:1/24:0)	-0.0390067	0.160015	0.807633	0.997925	Hexosylceramides
			Hex-Cer(d18:1/24:1)	0.0242135	0.153254	0.874603	0.997925	Hexosylceramides
			C14	0.0132816	0.164291	0.93564	0.997925	Acylcarnitines
			Hex-Cer(d18:2/18:0)	-0.176364	0.16248	0.278893	0.981704	Hexosylceramides
			Hex-Cer(d18:2/20:0)	-0.0701935	0.164025	0.669105	0.997925	Hexosylceramides
			Hex-Cer(d18:2/22:0)	0.0063911	0.160862	0.968344	0.997925	Hexosylceramides
			Hex-Cer(d18:2/24:0)	0.0763243	0.151814	0.615637	0.997925	Hexosylceramides
			3-IAA	-0.0185485	0.162348	0.909141	0.997925	Indoles and derivatives
			Ind-SO4	0.110121	0.163239	0.500626	0.997925	Indoles and derivatives
			LPC(14:0)	0.200775	0.161471	0.215022	0.925351	Lysophosphatidyl-cholines
			LPC(16:0)	-0.182563	0.161089	0.258302	0.954664	Lysophosphatidyl-cholines
			LPC(16:1)	0.103336	0.162223	0.524778	0.997925	Lysophosphatidyl-cholines
			LPC(18:0)	-0.0259976	0.161454	0.872222	0.997925	Lysophosphatidyl-cholines
			LPC(18:1)	0.0403188	0.162398	0.804154	0.997925	Lysophosphatidyl-cholines
			LPC(18:2)	-0.150029	0.161013	0.352457	0.997925	Lysophosphatidyl-cholines
			LPC(20:4)	-0.00764572	0.161854	0.962365	0.997925	Lysophosphatidyl-cholines
			PC(28:1)	0.0682271	0.159641	0.669516	0.997925	Phosphatidyl-cholines
			PC(30:0)	0.209796	0.154028	0.174552	0.814186	Phosphatidyl-cholines
			PC(30:2)	-0.168811	0.158521	0.288066	0.98255	Phosphatidyl-cholines
			PC(32:0)	0.0280607	0.151435	0.853163	0.997925	Phosphatidyl-cholines
			PC(32:1)	-0.127325	0.159374	0.425195	0.997925	Phosphatidyl-cholines
			PC(32:2)	-0.00707381	0.158641	0.964474	0.997925	Phosphatidyl-cholines
			PC(32:3)	0.0745403	0.158764	0.639169	0.997925	Phosphatidyl-cholines
			PC(34:1)	-0.238072	0.159606	0.137212	0.786258	Phosphatidyl-cholines
			PC(34:2)	-0.322206	0.161233	0.0468888	0.597967	Phosphatidyl-cholines
			C3	0.120016	0.15998	0.45393	0.997925	Acylcarnitines
			PC(34:3)	-0.109789	0.165257	0.507152	0.997925	Phosphatidyl-cholines
			PC(34:4)	-0.0130922	0.15896	0.934433	0.997925	Phosphatidyl-cholines
			PC(36:1)	-0.106402	0.163192	0.515071	0.997925	Phosphatidyl-cholines
			PC(36:2)	-0.444727	0.161	0.00621889	0.273631	Phosphatidyl-cholines
			PC(36:3)	-0.366087	0.161841	0.0246603	0.401871	Phosphatidyl-cholines
			PC(36:4)	-0.229611	0.161783	0.157221	0.813849	Phosphatidyl-cholines
			PC(36:5)	0.178187	0.158691	0.262706	0.954664	Phosphatidyl-cholines
			PC(36:6)	-0.0554753	0.159094	0.727647	0.997925	Phosphatidyl-cholines
			PC(38:0)	0.134955	0.157522	0.39251	0.997925	Phosphatidyl-cholines
			PC(38:3)	-0.0762185	0.156485	0.62669	0.997925	Phosphatidyl-cholines
			PC(38:4)	-0.252495	0.160937	0.118086	0.746503	Phosphatidyl-cholines
			PC(38:5)	-0.117408	0.160557	0.46539	0.997925	Phosphatidyl-cholines
			PC(38:6)	-0.0310836	0.159576	0.845735	0.997925	Phosphatidyl-cholines
			PC(40:2)	0.0485538	0.16116	0.763484	0.997925	Phosphatidyl-cholines
			PC(40:3)	0.10415	0.165632	0.53012	0.997925	Phosphatidyl-cholines
			PC(40:4)	-0.136553	0.160728	0.396465	0.997925	Phosphatidyl-cholines
			PC(40:5)	-0.10412	0.159128	0.513583	0.997925	Phosphatidyl-cholines
			PC(40:6)	-0.00557555	0.153489	0.971055	0.997925	Phosphatidyl-cholines
			PC(O-28:1)	0.273989	0.159977	0.0881625	0.718361	Phosphatidyl-cholines
			PC(O-30:1)	0.197771	0.160818	0.220074	0.931083	Phosphatidyl-cholines
			PC(O-30:2)	0.215198	0.157353	0.172811	0.814186	Phosphatidyl-cholines
			PC(O-32:1)	-0.00933611	0.159043	0.953242	0.997925	Phosphatidyl-cholines
			PC(O-34:0)	0.140016	0.146985	0.34183	0.997925	Phosphatidyl-cholines
			PC(O-34:1)	-0.140092	0.156499	0.371665	0.997925	Phosphatidyl-cholines
			PC(O-34:2)	-0.42398	0.16068	0.00891018	0.282623	Phosphatidyl-cholines
			PC(O-34:3)	-0.0929697	0.155292	0.549997	0.997925	Phosphatidyl-cholines
			PC(O-36:0)	0.0407477	0.155175	0.793107	0.997925	Phosphatidyl-cholines
			PC(O-36:1)	0.0535415	0.156312	0.732275	0.997925	Phosphatidyl-cholines
			PC(O-36:2)	-0.183823	0.160845	0.254324	0.954664	Phosphatidyl-cholines
			PC(O-36:3)	-0.136412	0.159887	0.394478	0.997925	Phosphatidyl-cholines
			PC(O-36:4)	0.0829801	0.154551	0.591865	0.997925	Phosphatidyl-cholines
			PC(O-36:5)	0.147278	0.15183	0.33309	0.991675	Phosphatidyl-cholines
			PC(O-38:2)	-0.0570059	0.156611	0.716205	0.997925	Phosphatidyl-cholines
			PC(O-38:3)	0.0972146	0.161438	0.547665	0.997925	Phosphatidyl-cholines
			PC(O-38:4)	-0.033094	0.15875	0.835056	0.997925	Phosphatidyl-cholines
			PC(O-38:5)	0.0436401	0.155734	0.779568	0.997925	Phosphatidyl-cholines
			PC(O-38:6)	0.0871989	0.156523	0.578019	0.997925	Phosphatidyl-cholines
			PC(O-40:2)	0.067129	0.153329	0.661949	0.997925	Phosphatidyl-cholines
			PC(O-40:3)	0.0523203	0.159167	0.74268	0.997925	Phosphatidyl-cholines
			PC(O-40:4)	0.0133763	0.162423	0.934438	0.997925	Phosphatidyl-cholines
			PC(O-40:5)	-0.121219	0.157978	0.443705	0.997925	Phosphatidyl-cholines
			PC(O-40:6)	0.0331337	0.15233	0.828008	0.997925	Phosphatidyl-cholines
			PC(O-42:3)	-0.0566203	0.160829	0.725132	0.997925	Phosphatidyl-cholines
			SM(33:1)	0.109673	0.15329	0.475071	0.997925	Sphingomyelins
			SM(34:1)	-0.0401345	0.156972	0.798434	0.997925	Sphingomyelins
			SM(34:2)	0.019099	0.156202	0.902794	0.997925	Sphingomyelins
			SM(35:1)	0.0660681	0.154858	0.670056	0.997925	Sphingomyelins
			SM(36:1)	-0.163158	0.160031	0.309054	0.991675	Sphingomyelins
			SM(36:2)	-0.17392	0.155078	0.263281	0.954664	Sphingomyelins
			SM(38:3)	0.164153	0.156652	0.295827	0.991675	Sphingomyelins
			SM(40:4)	0.157426	0.154111	0.308119	0.991675	Sphingomyelins
			SM(41:1)	0.00579425	0.160724	0.971274	0.997925	Sphingomyelins
			SM(41:2)	0.132649	0.154253	0.390741	0.997925	Sphingomyelins
			SM(42:1)	-0.00962541	0.163135	0.953003	0.997925	Sphingomyelins
			SM(42:2)	-0.0295763	0.161282	0.854665	0.997925	Sphingomyelins
			SM(43:1)	0.0332825	0.160938	0.836352	0.997925	Sphingomyelins
			SM(44:1)	0.145525	0.164905	0.37847	0.997925	Sphingomyelins
			SM(44:2)	0.0682005	0.157351	0.665122	0.997925	Sphingomyelins
			TG(14:0_32:2)	0.241139	0.150345	0.11015	0.746403	Triglycerides
			TG(14:0_34:0)	0.110832	0.15937	0.487503	0.997925	Triglycerides
			TG(14:0_34:1)	0.0337054	0.15879	0.832095	0.997925	Triglycerides
			TG(14:0_34:2)	0.1007	0.151428	0.506736	0.997925	Triglycerides
			TG(14:0_34:3)	0.209128	0.154119	0.176177	0.814186	Triglycerides
			TG(14:0_35:1)	0.185713	0.153525	0.227689	0.943867	Triglycerides
			TG(14:0_35:2)	0.242074	0.151148	0.110666	0.746403	Triglycerides
			TG(14:0_36:1)	0.0917233	0.158445	0.563242	0.997925	Triglycerides
			TG(14:0_36:2)	-0.0395514	0.154217	0.797827	0.997925	Triglycerides
			TG(14:0_36:3)	0.036774	0.15165	0.808621	0.997925	Triglycerides
			TG(14:0_36:4)	0.122087	0.150846	0.419179	0.997925	Triglycerides
			TG(14:0_38:4)	0.414541	0.158755	0.00963488	0.282623	Triglycerides
			TG(14:0_38:5)	0.438579	0.154255	0.00488101	0.259109	Triglycerides
			TG(16:0_28:1)	-0.103371	0.160449	0.520068	0.997925	Triglycerides
			TG(16:0_28:2)	-0.0518823	0.159844	0.745803	0.997925	Triglycerides
			TG(16:0_30:2)	0.0132259	0.155755	0.932405	0.997925	Triglycerides
			TG(16:0_32:0)	-0.0417018	0.164238	0.799798	0.997925	Triglycerides
			TG(16:0_32:1)	-0.02873	0.157658	0.855567	0.997925	Triglycerides
			TG(16:0_32:2)	0.0729727	0.151927	0.631474	0.997925	Triglycerides
			TG(16:0_32:3)	0.221108	0.155491	0.156423	0.813849	Triglycerides
			TG(16:0_33:1)	-0.0391686	0.158574	0.805132	0.997925	Triglycerides
			TG(16:0_33:2)	-0.0203605	0.160431	0.899125	0.997925	Triglycerides
			TG(16:0_34:0)	-0.227957	0.16299	0.163322	0.814186	Triglycerides
			TG(16:0_34:1)	-0.300706	0.164442	0.0687887	0.669672	Triglycerides
			TG(16:0_34:2)	-0.337724	0.163116	0.0395614	0.569768	Triglycerides
			TG(16:0_34:3)	-0.25213	0.158249	0.112521	0.746403	Triglycerides
			TG(16:0_34:4)	-0.0232635	0.153024	0.879304	0.997925	Triglycerides
			TG(16:0_35:1)	-0.130517	0.158171	0.41016	0.997925	Triglycerides
			TG(16:0_35:2)	-0.17405	0.160089	0.278117	0.981704	Triglycerides
			TG(16:0_35:3)	-0.161451	0.162076	0.320257	0.991675	Triglycerides
			TG(16:0_36:2)	-0.494914	0.162445	0.00259295	0.203276	Triglycerides
			TG(16:0_36:3)	-0.4824	0.159785	0.00283079	0.203276	Triglycerides
			TG(16:0_36:4)	-0.365646	0.152893	0.0176094	0.352187	Triglycerides
			TG(16:0_36:5)	-0.150221	0.153203	0.327885	0.991675	Triglycerides
			TG(16:0_36:6)	0.181434	0.162653	0.265851	0.954664	Triglycerides
			TG(16:0_37:3)	-0.0729894	0.161134	0.651008	0.997925	Triglycerides
			TG(16:0_38:1)	-0.00765825	0.162368	0.962423	0.997925	Triglycerides
			TMAO	0.142592	0.152319	0.350213	0.997925	Amine oxides
			TG(16:0_38:2)	-0.167671	0.161742	0.301018	0.991675	Triglycerides
			TG(16:0_38:3)	-0.139528	0.159898	0.383818	0.997925	Triglycerides
			TG(16:0_38:4)	-0.0482112	0.158579	0.761397	0.997925	Triglycerides
			TG(16:0_38:5)	-0.0563312	0.164394	0.732177	0.997925	Triglycerides
			TG(16:0_38:6)	0.0688304	0.163427	0.674038	0.997925	Triglycerides
			TG(16:0_38:7)	-0.0189397	0.158283	0.904862	0.997925	Triglycerides
			TG(16:0_40:6)	0.0220676	0.161842	0.891666	0.997925	Triglycerides
			TG(16:0_40:7)	0.00439109	0.161531	0.978337	0.997925	Triglycerides
			TG(16:0_40:8)	0.0200052	0.164893	0.903545	0.997925	Triglycerides
			TG(16:1_28:0)	0.105551	0.151636	0.487104	0.997925	Triglycerides
			1-Met-His	-0.0397389	0.159967	0.804038	0.997925	Amino acid related
			TG(16:1_30:1)	0.0416262	0.156476	0.790467	0.997925	Triglycerides
			TG(16:1_32:0)	-0.16395	0.156507	0.295978	0.991675	Triglycerides
			TG(16:1_32:1)	-0.000661178	0.153285	0.996562	0.999432	Triglycerides
			TG(16:1_32:2)	0.0777011	0.154496	0.615507	0.997925	Triglycerides
			TG(16:1_33:1)	-0.0446571	0.151475	0.768409	0.997925	Triglycerides
			TG(16:1_34:0)	-0.245229	0.156594	0.118762	0.746503	Triglycerides
			TG(16:1_34:1)	-0.301812	0.156993	0.055823	0.645687	Triglycerides
			TG(16:1_34:2)	-0.271197	0.159379	0.090228	0.721824	Triglycerides
			TG(16:1_34:3)	-0.18791	0.157607	0.234424	0.943867	Triglycerides
			TG(16:1_36:1)	-0.279336	0.150763	0.0652296	0.652296	Triglycerides
			3-Met-His	-0.0633723	0.161532	0.695196	0.997925	Amino acid related
			TG(16:1_36:2)	-0.377805	0.154777	0.015428	0.34049	Triglycerides
			TG(16:1_36:3)	-0.245602	0.156047	0.116929	0.746503	Triglycerides
			TG(16:1_36:4)	-0.180837	0.155645	0.246536	0.954664	Triglycerides
			TG(16:1_36:5)	-0.0159683	0.156008	0.918567	0.997925	Triglycerides
			TG(16:1_38:3)	-0.028526	0.162514	0.860823	0.997925	Triglycerides
			TG(16:1_38:4)	0.0601151	0.161155	0.709483	0.997925	Triglycerides
			TG(16:1_38:5)	0.00651056	0.163259	0.968226	0.997925	Triglycerides
			TG(17:0_32:1)	0.113665	0.153655	0.460235	0.997925	Triglycerides
			TG(17:0_34:1)	-0.159596	0.161884	0.325266	0.991675	Triglycerides
			TG(17:0_34:2)	-0.115846	0.161845	0.474876	0.997925	Triglycerides
			TG(17:0_34:3)	0.0228257	0.15399	0.882297	0.997925	Triglycerides
			TG(17:0_36:3)	-0.154763	0.159703	0.333564	0.991675	Triglycerides
			TG(17:0_36:4)	-0.0620234	0.154512	0.688499	0.997925	Triglycerides
			TG(17:1_32:1)	0.176708	0.148577	0.235573	0.943867	Triglycerides
			TG(17:1_34:1)	-0.134599	0.158329	0.39617	0.997925	Triglycerides
			TG(17:1_34:2)	-0.0776889	0.158649	0.624834	0.997925	Triglycerides
			TG(17:1_34:3)	-0.0795765	0.159329	0.617957	0.997925	Triglycerides
			TG(17:1_36:3)	-0.0547408	0.161065	0.734276	0.997925	Triglycerides
			TG(17:1_36:4)	-0.0423768	0.158149	0.788982	0.997925	Triglycerides
			AABA	-0.053564	0.1622	0.741534	0.997925	Amino acid related
			TG(17:2_34:2)	-0.170636	0.167477	0.309375	0.991675	Triglycerides
			TG(17:2_34:3)	-0.175959	0.156662	0.262573	0.954664	Triglycerides
			TG(17:2_36:2)	-0.122251	0.16014	0.44603	0.997925	Triglycerides
			TG(17:2_36:4)	-0.117972	0.1577	0.455201	0.997925	Triglycerides
			TG(18:0_30:0)	0.163243	0.162349	0.315742	0.991675	Triglycerides
			TG(18:0_30:1)	-0.12931	0.159761	0.41915	0.997925	Triglycerides
			TG(18:0_32:0)	-0.117649	0.163766	0.473264	0.997925	Triglycerides
			TG(18:0_32:1)	-0.140019	0.15606	0.370574	0.997925	Triglycerides
			TG(18:0_32:2)	0.0573736	0.151708	0.705654	0.997925	Triglycerides
			TG(18:0_34:2)	-0.444208	0.163726	0.00718574	0.2819	Triglycerides
			TG(18:0_34:3)	-0.382759	0.156571	0.0152758	0.34049	Triglycerides
			TG(18:0_36:1)	-0.322082	0.155324	0.0392638	0.569768	Triglycerides
			TG(18:0_36:2)	-0.380867	0.164133	0.0212185	0.365934	Triglycerides
			TG(18:0_36:3)	-0.559102	0.158804	0.000521782	0.076528	Triglycerides
			TG(18:0_36:4)	-0.309291	0.155249	0.0475656	0.597967	Triglycerides
			TG(18:0_36:5)	-0.0735288	0.15632	0.638547	0.997925	Triglycerides
			TG(18:0_38:6)	-0.066783	0.156505	0.669999	0.997925	Triglycerides
			TG(18:1_26:0)	0.0159434	0.159393	0.920414	0.997925	Triglycerides
			TG(18:1_28:1)	-0.0727447	0.155124	0.639568	0.997925	Triglycerides
			TG(18:1_30:0)	-0.0062481	0.158867	0.968663	0.997925	Triglycerides
			TG(18:1_30:1)	-0.105996	0.158304	0.503824	0.997925	Triglycerides
			TG(18:1_30:2)	0.00385316	0.150137	0.979548	0.997925	Triglycerides
			alpha-AAA	0.0588117	0.159689	0.713007	0.997925	Amino acid related
			TG(18:1_31:0)	-0.0211633	0.158596	0.893964	0.997925	Triglycerides
			TG(18:1_32:0)	-0.308228	0.16412	0.0616767	0.645687	Triglycerides
			TG(18:1_32:1)	-0.179718	0.156624	0.252427	0.954664	Triglycerides
			TG(18:1_32:2)	-0.0115263	0.148259	0.938101	0.997925	Triglycerides
			TG(18:1_32:3)	0.0938817	0.158822	0.555044	0.997925	Triglycerides
			TG(18:1_33:0)	-0.161388	0.161515	0.318774	0.991675	Triglycerides
			TG(18:1_33:1)	-0.160503	0.15916	0.314338	0.991675	Triglycerides
			TG(18:1_33:2)	-0.112192	0.160736	0.485913	0.997925	Triglycerides
			TG(18:1_33:3)	-0.0291659	0.159431	0.855013	0.997925	Triglycerides
			TG(18:1_34:1)	-0.340599	0.164992	0.0401428	0.569768	Triglycerides
			TG(18:1_34:2)	-0.472217	0.158631	0.00323393	0.203276	Triglycerides
			TG(18:1_34:3)	-0.371617	0.149363	0.0135776	0.34049	Triglycerides
			TG(18:1_34:4)	-0.0701853	0.157582	0.656472	0.997925	Triglycerides
			TG(18:1_35:2)	-0.246482	0.158622	0.121627	0.752149	Triglycerides
			TG(18:1_35:3)	-0.0909796	0.156521	0.56165	0.997925	Triglycerides
			TG(18:1_36:0)	-0.467107	0.150293	0.00212873	0.203276	Triglycerides
			TG(18:1_36:1)	0.0157275	0.160575	0.922064	0.997925	Triglycerides
			TG(18:1_36:2)	-0.523027	0.147589	0.000480367	0.076528	Triglycerides
			TG(18:1_36:3)	-0.354468	0.147313	0.0169334	0.352187	Triglycerides
			TG(18:1_36:4)	-0.202867	0.150888	0.180157	0.814186	Triglycerides
			TG(18:1_36:5)	-0.0722092	0.155024	0.641817	0.997925	Triglycerides
			TG(18:1_36:6)	0.107511	0.164958	0.515235	0.997925	Triglycerides
			TG(18:1_38:5)	-0.0860367	0.156719	0.583563	0.997925	Triglycerides
			TG(18:1_38:6)	-0.0337066	0.16332	0.836679	0.997925	Triglycerides
			TG(18:1_38:7)	-0.0993427	0.160035	0.535393	0.997925	Triglycerides
			TG(18:2_28:0)	0.0442617	0.153521	0.773377	0.997925	Triglycerides
			TG(18:2_30:0)	0.0704806	0.153765	0.647136	0.997925	Triglycerides
			TG(18:2_30:1)	0.00497821	0.153096	0.974089	0.997925	Triglycerides
			TG(18:2_31:0)	0.0682846	0.15766	0.665351	0.997925	Triglycerides
			TG(18:2_32:0)	-0.284072	0.164123	0.0848631	0.705676	Triglycerides
			TG(18:2_32:1)	-0.095165	0.15128	0.529951	0.997925	Triglycerides
			TG(18:2_32:2)	0.0566242	0.148178	0.702725	0.997925	Triglycerides
			TG(18:2_33:0)	-0.112626	0.162843	0.489893	0.997925	Triglycerides
			TG(18:2_33:1)	-0.0817109	0.16079	0.611827	0.997925	Triglycerides
			TG(18:2_33:2)	0.00987765	0.158866	0.950478	0.997925	Triglycerides
			TG(18:2_34:0)	-0.400779	0.164268	0.0154768	0.34049	Triglycerides
			TG(18:2_34:1)	-0.429431	0.159646	0.00768817	0.2819	Triglycerides
			TG(18:2_34:2)	-0.292789	0.153614	0.0579365	0.645687	Triglycerides
			TG(18:2_34:3)	-0.161607	0.151251	0.286464	0.98255	Triglycerides
			TG(18:2_34:4)	-0.00353034	0.156728	0.982049	0.997925	Triglycerides
			TG(18:2_35:1)	-0.193202	0.158104	0.222999	0.934472	Triglycerides
			TG(18:2_35:2)	-0.111557	0.156775	0.477475	0.997925	Triglycerides
			TG(18:2_35:3)	-0.0428028	0.156898	0.785254	0.997925	Triglycerides
			TG(18:2_36:0)	-0.272805	0.162982	0.0955643	0.737689	Triglycerides
			TG(18:2_36:1)	-0.317314	0.158117	0.0459749	0.597967	Triglycerides
			TG(18:2_36:2)	-0.348645	0.148354	0.0196422	0.3648	Triglycerides
			TG(18:2_36:3)	-0.188026	0.150171	0.211853	0.922924	Triglycerides
			TG(18:2_36:4)	-0.115253	0.151173	0.446632	0.997925	Triglycerides
			TG(18:2_36:5)	-0.0337421	0.154903	0.827763	0.997925	Triglycerides
			TG(18:2_38:4)	0.0113163	0.1521	0.940758	0.997925	Triglycerides
			TG(18:2_38:5)	-0.0281431	0.156204	0.857183	0.997925	Triglycerides
			TG(18:2_38:6)	0.00030183	0.15852	0.998482	0.999432	Triglycerides
			TG(18:3_30:0)	0.156475	0.158049	0.323226	0.991675	Triglycerides
			TG(18:3_32:0)	-0.215626	0.159554	0.177928	0.814186	Triglycerides
			TG(18:3_32:1)	0.00812304	0.159569	0.959446	0.997925	Triglycerides
			TG(18:3_33:2)	-0.0501683	0.15015	0.738603	0.997925	Triglycerides
			TG(18:3_34:0)	-0.28307	0.160686	0.0795015	0.705676	Triglycerides
			TG(18:3_34:1)	-0.359141	0.153143	0.0198982	0.3648	Triglycerides
			TG(18:3_34:2)	-0.19057	0.151886	0.210906	0.922924	Triglycerides
			TG(18:3_34:3)	-0.0951646	0.156497	0.543746	0.997925	Triglycerides
			Cit	-0.028933	0.161835	0.858272	0.997925	Amino acid related
			TG(18:3_35:2)	-0.0220647	0.157687	0.888843	0.997925	Triglycerides
			TG(18:3_36:1)	-0.122552	0.15812	0.439127	0.997925	Triglycerides
			TG(18:3_36:2)	-0.209573	0.152635	0.171121	0.814186	Triglycerides
			TG(18:3_36:3)	-0.100014	0.154349	0.517667	0.997925	Triglycerides
			TG(18:3_36:4)	-0.048945	0.153963	0.750858	0.997925	Triglycerides
			TG(20:0_32:3)	-0.452199	0.160588	0.00529995	0.259109	Triglycerides
			TG(20:0_32:4)	-0.304563	0.152854	0.0475344	0.597967	Triglycerides
			TG(20:0_34:1)	-0.231848	0.160962	0.151159	0.80799	Triglycerides
			Creatinine	-0.0766144	0.159503	0.631462	0.997925	Amino acid related
			TG(20:1_30:1)	0.147313	0.161148	0.361627	0.997925	Triglycerides
			TG(20:1_32:1)	0.123167	0.161157	0.445514	0.997925	Triglycerides
			TG(20:1_32:2)	0.184009	0.159678	0.250402	0.954664	Triglycerides
			TG(20:1_32:3)	0.119601	0.162884	0.463554	0.997925	Triglycerides
			TG(20:1_34:0)	-0.0480803	0.158262	0.761562	0.997925	Triglycerides
			TG(20:1_34:1)	-0.201192	0.162372	0.216616	0.925351	Triglycerides
			TG(20:1_34:2)	-0.0505921	0.158651	0.750109	0.997925	Triglycerides
			Cystine	-0.0743299	0.163919	0.650662	0.997925	Amino acid related
			TG(20:1_34:3)	0.012338	0.163799	0.940024	0.997925	Triglycerides
			TG(20:2_32:0)	-0.0446864	0.161103	0.781747	0.997925	Triglycerides
			TG(20:2_32:1)	0.0725652	0.151417	0.632237	0.997925	Triglycerides
			TG(20:2_34:1)	-0.273409	0.157769	0.0844846	0.705676	Triglycerides
			TG(20:2_34:2)	-0.185839	0.158403	0.241967	0.954664	Triglycerides
			TG(20:2_34:3)	-0.0358756	0.156781	0.819214	0.997925	Triglycerides
			TG(20:3_32:0)	0.0742771	0.160292	0.64354	0.997925	Triglycerides
			TG(20:3_32:1)	0.292392	0.156107	0.0623735	0.645687	Triglycerides
			TG(20:3_32:2)	0.313504	0.159241	0.0502219	0.613824	Triglycerides
			TG(20:3_34:0)	-0.0253197	0.146291	0.862748	0.997925	Triglycerides
			TG(20:3_34:1)	-0.101184	0.161231	0.530926	0.997925	Triglycerides
			TG(20:3_34:2)	-0.00469709	0.157526	0.976239	0.997925	Triglycerides
			TG(20:3_34:3)	0.0149487	0.15883	0.9251	0.997925	Triglycerides
			TG(20:3_36:3)	0.0118454	0.155347	0.939287	0.997925	Triglycerides
			TG(20:3_36:4)	0.0476391	0.152015	0.754283	0.997925	Triglycerides
			TG(20:4_30:0)	0.283129	0.155516	0.0700111	0.669672	Triglycerides
			TG(20:4_32:0)	-0.0571048	0.164914	0.729466	0.997925	Triglycerides
			HArg	-0.180447	0.162115	0.266872	0.954664	Amino acid related
			TG(20:4_32:1)	0.171998	0.15956	0.28222	0.98255	Triglycerides
			TG(20:4_32:2)	0.203469	0.151749	0.181341	0.814186	Triglycerides
			TG(20:4_33:2)	0.170164	0.165262	0.304284	0.991675	Triglycerides
			TG(20:4_34:0)	-0.153088	0.166953	0.360157	0.997925	Triglycerides
			TG(20:4_34:1)	-0.290304	0.162733	0.0757953	0.705676	Triglycerides
			TG(20:4_34:2)	-0.162599	0.15819	0.305124	0.991675	Triglycerides
			TG(20:4_34:3)	-0.00391276	0.154891	0.979869	0.997925	Triglycerides
			TG(20:4_36:2)	-0.206867	0.153719	0.17975	0.814186	Triglycerides
			TG(20:4_36:3)	-0.112173	0.149852	0.454912	0.997925	Triglycerides
			TG(20:4_36:4)	-0.0268632	0.151072	0.859029	0.997925	Triglycerides
			TG(20:5_34:0)	0.13912	0.15914	0.382951	0.997925	Triglycerides
			TG(20:5_34:1)	0.102803	0.161984	0.526307	0.997925	Triglycerides
			TG(20:5_34:2)	0.0898429	0.164007	0.584378	0.997925	Triglycerides
			TG(20:5_36:2)	0.121995	0.160896	0.449119	0.997925	Triglycerides
			TG(20:5_36:3)	0.190775	0.16054	0.235967	0.943867	Triglycerides
			TG(22:4_32:0)	-0.0311408	0.162108	0.847839	0.997925	Triglycerides
			TG(22:4_32:2)	0.269544	0.154978	0.0833719	0.705676	Triglycerides
			TG(22:4_34:2)	0.0164724	0.158845	0.917499	0.997925	Triglycerides
			TG(22:5_32:0)	0.0814215	0.162153	0.616074	0.997925	Triglycerides
			TG(22:5_32:1)	0.257727	0.160593	0.109943	0.746403	Triglycerides
			TG(22:5_34:1)	-0.0837672	0.162632	0.607013	0.997925	Triglycerides
			TG(22:5_34:2)	0.0434612	0.161513	0.788111	0.997925	Triglycerides
			TG(22:5_34:3)	0.112098	0.16247	0.490937	0.997925	Triglycerides
			TG(22:6_32:0)	0.093108	0.154819	0.548186	0.997925	Triglycerides
			Met-SO	-0.0899271	0.161776	0.578854	0.997925	Amino acid related
			TG(22:6_32:1)	0.189205	0.15722	0.230083	0.943867	Triglycerides
			TG(22:6_34:1)	-0.0685786	0.157765	0.664208	0.997925	Triglycerides
			TG(22:6_34:2)	-0.0436951	0.161794	0.787359	0.997925	Triglycerides
			TG(22:6_34:3)	0.0830112	0.16121	0.607115	0.997925	Triglycerides
			Hex3Cer(d18:1/16:0)	-0.0387925	0.159609	0.808193	0.997925	Trihexosyl-ceramides
			Hex3Cer(d18:1/24:1)	0.0403857	0.16134	0.802574	0.997925	Trihexosyl-ceramides
			Choline	-0.00388359	0.164617	0.981199	0.997925	Vitamins and cofactors
			Orn	-0.00107776	0.15995	0.99463	0.999432	Amino acid related
			ProBetaine	0.173288	0.161427	0.284217	0.98255	Amino acid related
			Sarcosine	-0.0570205	0.163039	0.726868	0.997925	Amino acid related
			SDMA	0.0147712	0.162124	0.927486	0.997925	Amino acid related
			C4	0.113505	0.162866	0.486577	0.997925	Acylcarnitines
			t4-OH-Pro	0.00949914	0.158018	0.952118	0.997925	Amino acid related
			Taurine	0.000111001	0.155666	0.999432	0.999432	Amino acid related
			TrpBetaine	0.0181336	0.158951	0.909275	0.997925	Amino acid related
			Ala	-0.0392375	0.162427	0.809335	0.997925	Amino acids
			Arg	0.0565364	0.160344	0.724726	0.997925	Amino acids
			Asn	-0.0188139	0.160898	0.90702	0.997925	Amino acids
			Asp	0.0205237	0.162157	0.899398	0.997925	Amino acids
			Cys	-0.0668172	0.16376	0.683652	0.997925	Amino acids
			Gln	-0.0944683	0.15603	0.545495	0.997925	Amino acids
			Glu	-0.0455771	0.159303	0.775065	0.997925	Amino acids
			Gly	-0.0379221	0.164338	0.817715	0.997925	Amino acids
			His	-0.0140534	0.15869	0.929512	0.997925	Amino acids
			Ile	0.0682006	0.159942	0.670221	0.997925	Amino acids
			Leu	0.0720193	0.161584	0.65624	0.997925	Amino acids
			Lys	0.0656398	0.15677	0.675837	0.997925	Amino acids
			Met	0.0431083	0.164771	0.793851	0.997925	Amino acids
			Phe	0.0138257	0.164159	0.932956	0.997925	Amino acids
			Pro	-0.0126006	0.163281	0.938556	0.997925	Amino acids
			Ser	-0.107533	0.162681	0.509292	0.997925	Amino acids
			Thr	-0.084148	0.162874	0.605915	0.997925	Amino acids
			Trp	-0.00012403	0.162228	0.999391	0.999432	Amino acids
			Tyr	0.0512503	0.16271	0.753073	0.997925	Amino acids
			Val	0.0335576	0.157022	0.830966	0.997925	Amino acids
			GDCA	0.00555135	0.15917	0.972209	0.997925	Bile acids

## Sheet: Table S3(B)
		Child Age	Metabolite	Beta	SE	P_value	FDR	Metabolite Class
			C0	-0.00394411	0.0011767	0.000942893	0.0048241	Acylcarnitines
			beta-Ala	-0.0039952	0.00119032	0.000928116	0.00480437	Biogenic amines
			GABA	-0.00553067	0.00117015	4.04621e-06	6.35833e-05	Biogenic amines
			Putrescine	-0.00173366	0.00122477	0.158316	0.240204	Biogenic amines
			Spermidine	-0.00234505	0.00119401	0.0507707	0.0938618	Biogenic amines
			Spermine	-0.00255785	0.00120524	0.0349179	0.0696772	Biogenic amines
			Hexose	-0.00161953	0.0011811	0.17169	0.257736	Carbohydrates and related
			AconAcid	-0.00792621	0.00108502	4.86867e-12	2.14222e-09	Carboxylic acids
			HipAcid	-0.00334806	0.00116564	0.00446798	0.0157273	Carboxylic acids
			OH-GlutAcid	-0.00309232	0.00118523	0.00969372	0.0269952	Carboxylic acids
			Cer(d16:1/18:0)	-0.00150187	0.00119122	0.208702	0.30407	Ceramides
			Cer(d16:1/20:0)	0.000765088	0.00122841	0.534035	0.619988	Ceramides
			Cer(d16:1/22:0)	0.001114	0.00117491	0.344078	0.443972	Ceramides
			Cer(d16:1/24:0)	-0.000905653	0.00120363	0.452584	0.533879	Ceramides
			Cer(d18:1/14:0)	0.00222005	0.00121367	0.0687054	0.121897	Ceramides
			Cer(d18:1/16:0)	-0.000566102	0.00120648	0.639372	0.714084	Ceramides
			Cer(d18:1/18:0)	0.0039435	0.00117033	0.000887075	0.00470256	Ceramides
			Cer(d18:1/20:0)	0.00488543	0.00117459	4.55647e-05	0.000435837	Ceramides
			Cer(d18:1/22:0)	0.00284988	0.00119711	0.0181246	0.0419729	Ceramides
			Cer(d18:1/23:0)	0.00151353	0.00119104	0.205136	0.299867	Ceramides
			Cer(d18:1/24:0)	-0.000142952	0.00122205	0.906983	0.93679	Ceramides
			Cer(d18:1/24:1)	-0.00240432	0.00121901	0.0498046	0.0924642	Ceramides
			Cer(d18:1/26:1)	-0.00300988	0.00115898	0.0100299	0.0273731	Ceramides
			Cer(d18:2/16:0)	-0.0035405	0.00120056	0.00352724	0.0129332	Ceramides
			Cer(d18:2/18:0)	-0.00279151	0.00119167	0.0200354	0.0456765	Ceramides
			Cer(d18:2/20:0)	-0.0010687	0.00120155	0.374729	0.464452	Ceramides
			Cer(d18:2/22:0)	-0.00125581	0.00121467	0.302316	0.401871	Ceramides
			Cer(d18:2/23:0)	0.000366614	0.00117749	0.755823	0.817924	Ceramides
			Cer(d18:2/24:0)	-0.00317727	0.00120427	0.00891837	0.0254811	Ceramides
			Cer(d18:2/24:1)	-0.0046224	0.00118587	0.00012836	0.00102688	Ceramides
			CE(14:0)	0.00327194	0.00106595	0.00241	0.00991027	Cholesteryl esters
			CE(15:0)	-0.000870611	0.00114237	0.446801	0.531053	Cholesteryl esters
			CE(16:0)	-0.000516517	0.00108167	0.633461	0.711027	Cholesteryl esters
			CE(18:0)	0.00222239	0.00104094	0.0338537	0.0683285	Cholesteryl esters
			CE(18:3)	-0.00278649	0.00114583	0.0158108	0.0377605	Cholesteryl esters
			CE(20:3)	0.000706597	0.00119913	0.556285	0.642429	Cholesteryl esters
			CE(20:5)	-0.000346757	0.00114548	0.762388	0.822183	Cholesteryl esters
			CE(22:5)	-0.00104657	0.0011729	0.373198	0.463862	Cholesteryl esters
			p-Cresol-SO4	-0.00250833	0.00118808	0.035864	0.070763	Cresols
			DG(14:0_14:0)	0.00347777	0.0011632	0.00310446	0.0119821	Diglycerides
			DG(14:0_18:1)	0.00414738	0.00116026	0.000430052	0.00252297	Diglycerides
			DG(14:0_18:2)	0.0058918	0.0011034	2.28975e-07	6.84098e-06	Diglycerides
			DG(14:1_18:1)	0.00492531	0.00116025	3.2073e-05	0.000344198	Diglycerides
			DG(16:0_16:0)	0.00184639	0.00119713	0.124406	0.194799	Diglycerides
			DG(16:0_16:1)	0.00120439	0.00118853	0.311993	0.410928	Diglycerides
			DG(16:0_18:1)	0.00152682	0.00119135	0.201317	0.295266	Diglycerides
			DG(16:0_18:2)	0.00296686	0.00116019	0.0112148	0.0293721	Diglycerides
			DG(16:0_20:0)	0.00177687	0.00119436	0.138238	0.214172	Diglycerides
			DG(16:0_20:3)	-0.000126311	0.00118327	0.915085	0.940742	Diglycerides
			DG(16:0_20:4)	0.00170846	0.00120526	0.157731	0.240144	Diglycerides
			DG(16:1_18:0)	0.00209826	0.00120346	0.0826212	0.139883	Diglycerides
			DG(16:1_18:1)	0.00463789	0.00111981	4.89378e-05	0.000458141	Diglycerides
			DG(16:1_18:2)	0.00480615	0.00113598	3.40075e-05	0.000356269	Diglycerides
			DG(17:0_18:1)	0.00289879	0.00120695	0.0171369	0.0403222	Diglycerides
			DG(18:0_20:4)	-0.00383688	0.00119953	0.00158132	0.00707448	Diglycerides
			DG(18:1_18:1)	0.00243359	0.00110181	0.0282128	0.0599693	Diglycerides
			DG(18:1_18:2)	0.00446096	0.00107981	5.10396e-05	0.000467863	Diglycerides
			DG(18:1_18:3)	0.00348728	0.00109812	0.00170612	0.00733312	Diglycerides
			C2	-0.00318602	0.00117655	0.007295	0.0219849	Acylcarnitines
			DG(18:1_20:0)	-0.00093167	0.00120665	0.440865	0.526945	Diglycerides
			DG(18:1_20:1)	-0.000633989	0.00115069	0.582209	0.661943	Diglycerides
			DG(18:1_20:2)	-0.00158441	0.00113871	0.165489	0.250224	Diglycerides
			DG(18:1_20:3)	0.0026407	0.00117393	0.0254597	0.0546451	Diglycerides
			DG(18:1_20:4)	0.00319138	0.00115474	0.00619207	0.0193228	Diglycerides
			DG(18:1_22:5)	0.00281096	0.00115538	0.0157646	0.0377605	Diglycerides
			DG(18:1_22:6)	0.00388572	0.00110006	0.000500591	0.00286052	Diglycerides
			DG(18:2_18:2)	0.00497094	0.00106758	5.52964e-06	8.11013e-05	Diglycerides
			DG(18:2_18:3)	0.0036028	0.00112198	0.00151729	0.00688933	Diglycerides
			DG(18:2_20:0)	0.00255567	0.00120888	0.0356184	0.0705949	Diglycerides
			DG(18:2_20:4)	0.00303438	0.00116273	0.00967576	0.0269952	Diglycerides
			DG-O(16:0_18:1)	0.00270434	0.00117606	0.0224023	0.049634	Diglycerides
			Hex2Cer(d18:1/16:0)	0.00134545	0.00119743	0.262383	0.36767	Dihexosyl-ceramides
			Hex2Cer(d18:1/18:0)	0.00674801	0.00107557	1.809e-09	2.6532e-07	Dihexosyl-ceramides
			Hex2Cer(d18:1/20:0)	0.00765979	0.00106781	1.06857e-11	2.35086e-09	Dihexosyl-ceramides
			Hex2Cer(d18:1/22:0)	0.00455719	0.00114792	9.6976e-05	0.000836656	Dihexosyl-ceramides
			Hex2Cer(d18:1/24:0)	-0.00182675	0.00120226	0.130071	0.20223	Dihexosyl-ceramides
			Hex2Cer(d18:1/24:1)	-0.000416172	0.0012263	0.734648	0.804093	Dihexosyl-ceramides
			C12	-0.00217255	0.00119071	0.0694023	0.122148	Acylcarnitines
			FA(12:0)	-0.00207279	0.00115942	0.07517	0.129705	Fatty acids
			FA(14:0)	-0.000143448	0.00116943	0.902483	0.934335	Fatty acids
			FA(18:1)	-0.0005074	0.00118689	0.669426	0.741562	Fatty acids
			FA(18:2)	6.51773e-05	0.00117194	0.955698	0.972455	Fatty acids
			FA(20:1)	-0.00111167	0.00117045	0.343251	0.443972	Fatty acids
			FA(20:2)	-0.00196683	0.00114863	0.0882266	0.146255	Fatty acids
			FA(20:3)	-0.00223852	0.00116148	0.0552122	0.100802	Fatty acids
			FA20:4n-6(AA)	0.00067603	0.00116386	0.561927	0.643874	Fatty acids
			FA20:5n-3(EPA)	-5.75309e-06	0.00113774	0.99597	0.99597	Fatty acids
			FA22:6n-3(DHA)	-0.00234996	0.00111973	0.0369705	0.0716609	Fatty acids
			Hex-Cer(d16:1/22:0)	0.000194075	0.00115689	0.866928	0.906053	Hexosylceramides
			C12:1	-0.00110444	0.00120472	0.36026	0.456234	Acylcarnitines
			Hex-Cer(d18:1/14:0)	0.00439912	0.00114799	0.000165293	0.00121215	Hexosylceramides
			Hex-Cer(d18:1/16:0)	5.74514e-05	0.0011847	0.961366	0.972455	Hexosylceramides
			Hex-Cer(d18:1/18:0)	0.0026269	0.00115715	0.0241543	0.0528751	Hexosylceramides
			Hex-Cer(d18:1/20:0)	0.00429727	0.00115123	0.000240416	0.00162743	Hexosylceramides
			Hex-Cer(d18:1/22:0)	5.61709e-05	0.00118288	0.962168	0.972455	Hexosylceramides
			Hex-Cer(d18:1/23:0)	-0.00245662	0.00114773	0.0334071	0.0677379	Hexosylceramides
			Hex-Cer(d18:1/24:0)	-0.00378683	0.0011794	0.00151878	0.00688933	Hexosylceramides
			Hex-Cer(d18:1/24:1)	-0.00646669	0.00112957	3.31941e-08	1.46054e-06	Hexosylceramides
			C14	0.000472313	0.00121091	0.696874	0.76465	Acylcarnitines
			Hex-Cer(d18:2/18:0)	-0.0012081	0.00119757	0.314165	0.411315	Hexosylceramides
			Hex-Cer(d18:2/20:0)	-0.00191879	0.00120896	0.113897	0.181575	Hexosylceramides
			Hex-Cer(d18:2/22:0)	-0.00327866	0.00118564	0.00616342	0.0193228	Hexosylceramides
			Hex-Cer(d18:2/24:0)	-0.00638156	0.00111895	3.71152e-08	1.48461e-06	Hexosylceramides
			3-IAA	0.0016474	0.00119659	0.169972	0.256122	Indoles and derivatives
			Ind-SO4	-0.00358268	0.00120316	0.00322478	0.0122319	Indoles and derivatives
			LPC(14:0)	-0.00338583	0.00119013	0.00485572	0.0165621	Lysophosphatidyl-cholines
			LPC(16:0)	-0.00417271	0.00118731	0.000533612	0.00301012	Lysophosphatidyl-cholines
			LPC(16:1)	-0.00251693	0.00119568	0.0364084	0.0711987	Lysophosphatidyl-cholines
			LPC(18:0)	-0.00278431	0.00119	0.0201807	0.0457707	Lysophosphatidyl-cholines
			LPC(18:1)	-0.000149952	0.00119697	0.900417	0.934335	Lysophosphatidyl-cholines
			LPC(18:2)	0.00159034	0.00118676	0.181585	0.269924	Lysophosphatidyl-cholines
			LPC(20:4)	0.000619178	0.00119295	0.604254	0.683475	Lysophosphatidyl-cholines
			PC(28:1)	7.80033e-05	0.00117664	0.947204	0.969232	Phosphatidyl-cholines
			PC(30:0)	-0.00433243	0.00113527	0.00017555	0.00124584	Phosphatidyl-cholines
			PC(30:2)	-0.00127893	0.00116839	0.274869	0.379853	Phosphatidyl-cholines
			PC(32:0)	-0.00683755	0.00111616	4.03279e-09	3.57643e-07	Phosphatidyl-cholines
			PC(32:1)	-0.00347025	0.00117467	0.00347073	0.0128329	Phosphatidyl-cholines
			PC(32:2)	0.00106084	0.00116927	0.365245	0.457584	Phosphatidyl-cholines
			PC(32:3)	0.000235768	0.00117018	0.840507	0.886866	Phosphatidyl-cholines
			PC(34:1)	-0.00266029	0.00117639	0.0246985	0.0535336	Phosphatidyl-cholines
			PC(34:2)	-0.000227932	0.00118837	0.848072	0.89088	Phosphatidyl-cholines
			C3	-0.00502708	0.00117914	2.97403e-05	0.000327144	Acylcarnitines
			PC(34:3)	0.000721153	0.00121803	0.554408	0.641946	Phosphatidyl-cholines
			PC(34:4)	-3.70769e-05	0.00117162	0.974783	0.980169	Phosphatidyl-cholines
			PC(36:1)	-0.000955488	0.00120282	0.427822	0.517148	Phosphatidyl-cholines
			PC(36:2)	-0.00381425	0.00118666	0.00150148	0.00688933	Phosphatidyl-cholines
			PC(36:3)	-0.000283364	0.00119286	0.812448	0.867663	Phosphatidyl-cholines
			PC(36:4)	0.00101056	0.00119243	0.397635	0.485998	Phosphatidyl-cholines
			PC(36:5)	0.00155028	0.00116964	0.186385	0.275199	Phosphatidyl-cholines
			PC(36:6)	-0.00329125	0.00117261	0.00544691	0.0176224	Phosphatidyl-cholines
			PC(38:0)	0.00240893	0.00116102	0.0391498	0.0755523	Phosphatidyl-cholines
			PC(38:3)	-0.00446711	0.00115338	0.000141256	0.0010904	Phosphatidyl-cholines
			PC(38:4)	-0.00256073	0.00118619	0.031935	0.0656607	Phosphatidyl-cholines
			PC(38:5)	-0.000846512	0.00118339	0.475156	0.558101	Phosphatidyl-cholines
			PC(38:6)	-0.00270364	0.00117616	0.0224481	0.049634	Phosphatidyl-cholines
			PC(40:2)	-0.0022268	0.00118784	0.062146	0.112067	Phosphatidyl-cholines
			PC(40:3)	-0.00194599	0.0012208	0.112346	0.179753	Phosphatidyl-cholines
			PC(40:4)	-0.00341671	0.00118466	0.00430946	0.0152916	Phosphatidyl-cholines
			PC(40:5)	-0.00330026	0.00117286	0.00533241	0.0173797	Phosphatidyl-cholines
			PC(40:6)	-0.00570491	0.0011313	9.49488e-07	1.9894e-05	Phosphatidyl-cholines
			PC(O-28:1)	-0.00306017	0.00117912	0.0100783	0.0273731	Phosphatidyl-cholines
			PC(O-30:1)	-9.61547e-05	0.00118531	0.935418	0.959403	Phosphatidyl-cholines
			PC(O-30:2)	-0.000745301	0.00115978	0.521129	0.606605	Phosphatidyl-cholines
			PC(O-32:1)	-0.00357015	0.00117224	0.00260179	0.0103134	Phosphatidyl-cholines
			PC(O-34:0)	-0.00638442	0.00108336	1.38717e-08	7.62945e-07	Phosphatidyl-cholines
			PC(O-34:1)	-0.00415227	0.00115349	0.000392486	0.00239853	Phosphatidyl-cholines
			PC(O-34:2)	-0.00288246	0.0011843	0.0157242	0.0377605	Phosphatidyl-cholines
			PC(O-34:3)	0.00121815	0.00114459	0.288359	0.388775	Phosphatidyl-cholines
			PC(O-36:0)	-0.00421751	0.00114372	0.000284466	0.00186813	Phosphatidyl-cholines
			PC(O-36:1)	-0.00209632	0.0011521	0.0701677	0.123003	Phosphatidyl-cholines
			PC(O-36:2)	-0.00270259	0.00118552	0.0235728	0.0518603	Phosphatidyl-cholines
			PC(O-36:3)	-0.00159874	0.00117846	0.176268	0.262908	Phosphatidyl-cholines
			PC(O-36:4)	0.00167088	0.00113913	0.143838	0.219752	Phosphatidyl-cholines
			PC(O-36:5)	0.00243941	0.00111907	0.0303158	0.0638227	Phosphatidyl-cholines
			PC(O-38:2)	-0.00590888	0.00115431	6.62831e-07	1.62025e-05	Phosphatidyl-cholines
			PC(O-38:3)	-0.00394751	0.00118988	0.00106027	0.00530133	Phosphatidyl-cholines
			PC(O-38:4)	0.000889816	0.00117008	0.447774	0.531053	Phosphatidyl-cholines
			PC(O-38:5)	0.00278962	0.00114785	0.0158766	0.0377605	Phosphatidyl-cholines
			PC(O-38:6)	-0.000220849	0.00115366	0.848361	0.89088	Phosphatidyl-cholines
			PC(O-40:2)	-0.00499995	0.00113012	1.51356e-05	0.000195873	Phosphatidyl-cholines
			PC(O-40:3)	-0.00466051	0.00117315	9.59566e-05	0.000836656	Phosphatidyl-cholines
			PC(O-40:4)	-0.00125413	0.00119714	0.295958	0.396415	Phosphatidyl-cholines
			PC(O-40:5)	0.00129932	0.00116439	0.265673	0.371099	Phosphatidyl-cholines
			PC(O-40:6)	0.00320569	0.00112276	0.00470675	0.0163069	Phosphatidyl-cholines
			PC(O-42:3)	-0.00425757	0.0011854	0.000404172	0.00240319	Phosphatidyl-cholines
			SM(33:1)	-0.00471696	0.00112983	4.27536e-05	0.000418535	Sphingomyelins
			SM(34:1)	-0.00533143	0.00115697	6.83646e-06	9.40013e-05	Sphingomyelins
			SM(34:2)	-0.00586169	0.00115129	7.5528e-07	1.74907e-05	Sphingomyelins
			SM(35:1)	-0.00440509	0.00114139	0.000148864	0.00112931	Sphingomyelins
			SM(36:1)	-0.00316627	0.00117952	0.00781216	0.0231275	Sphingomyelins
			SM(36:2)	-0.0059485	0.00114301	4.41315e-07	1.14223e-05	Sphingomyelins
			SM(38:3)	-0.00104574	0.00115461	0.366067	0.457584	Sphingomyelins
			SM(40:4)	-0.00233839	0.00113588	0.0406891	0.0778401	Sphingomyelins
			SM(41:1)	5.84166e-05	0.00118463	0.960715	0.972455	Sphingomyelins
			SM(41:2)	-0.00385296	0.00113693	0.000829574	0.00445137	Sphingomyelins
			SM(42:1)	-0.00125844	0.0012024	0.296411	0.396415	Sphingomyelins
			SM(42:2)	-0.00434789	0.00118874	0.000317722	0.00205585	Sphingomyelins
			SM(43:1)	-0.00205405	0.0011862	0.0847244	0.14283	Sphingomyelins
			SM(44:1)	-0.00123476	0.00121544	0.31078	0.410928	Sphingomyelins
			SM(44:2)	-0.00442791	0.00115976	0.000174399	0.00124584	Sphingomyelins
			TG(14:0_32:2)	0.00591285	0.00110812	2.33215e-07	6.84098e-06	Triglycerides
			TG(14:0_34:0)	0.0021214	0.00117464	0.0722676	0.125188	Triglycerides
			TG(14:0_34:1)	0.00297873	0.00117037	0.0115996	0.0300224	Triglycerides
			TG(14:0_34:2)	0.00558229	0.0011161	1.1513e-06	2.30261e-05	Triglycerides
			TG(14:0_34:3)	0.00542418	0.00113594	3.25337e-06	5.5057e-05	Triglycerides
			TG(14:0_35:1)	0.00279561	0.00113156	0.0142393	0.0353971	Triglycerides
			TG(14:0_35:2)	0.00361075	0.00111404	0.00137273	0.00649464	Triglycerides
			TG(14:0_36:1)	0.00397155	0.00116783	0.000796042	0.00432418	Triglycerides
			TG(14:0_36:2)	0.00447991	0.00113666	0.000108478	0.00090057	Triglycerides
			TG(14:0_36:3)	0.00601797	0.00111774	1.84202e-07	6.23452e-06	Triglycerides
			TG(14:0_36:4)	0.00603337	0.00111182	1.49343e-07	5.47592e-06	Triglycerides
			TG(14:0_38:4)	0.00118659	0.00117011	0.311642	0.410928	Triglycerides
			TG(14:0_38:5)	0.00374046	0.00113695	0.0011647	0.00569408	Triglycerides
			TG(16:0_28:1)	0.00191958	0.0011826	0.10596	0.171965	Triglycerides
			TG(16:0_28:2)	0.00334169	0.00117814	0.00498238	0.0167347	Triglycerides
			TG(16:0_30:2)	0.00431016	0.001148	0.000221627	0.00152368	Triglycerides
			TG(16:0_32:0)	-0.000211176	0.00121052	0.86167	0.902702	Triglycerides
			TG(16:0_32:1)	0.00282654	0.00116202	0.0157861	0.0377605	Triglycerides
			TG(16:0_32:2)	0.00543445	0.00111978	2.28344e-06	4.01886e-05	Triglycerides
			TG(16:0_32:3)	0.00390679	0.00114605	0.000773934	0.00425664	Triglycerides
			TG(16:0_33:1)	0.000685715	0.00116878	0.558003	0.642608	Triglycerides
			TG(16:0_33:2)	0.00182449	0.00118246	0.124259	0.194799	Triglycerides
			TG(16:0_34:0)	-0.00103725	0.00120132	0.388834	0.476565	Triglycerides
			TG(16:0_34:1)	0.000941205	0.00121203	0.438245	0.525417	Triglycerides
			TG(16:0_34:2)	0.00210417	0.00120226	0.0814622	0.138928	Triglycerides
			TG(16:0_34:3)	0.00216195	0.00116638	0.0651249	0.116483	Triglycerides
			TG(16:0_34:4)	0.00191185	0.00112787	0.0914521	0.150708	Triglycerides
			TG(16:0_35:1)	0.000301856	0.00116581	0.795933	0.852094	Triglycerides
			TG(16:0_35:2)	0.00118819	0.00117994	0.31503	0.411315	Triglycerides
			TG(16:0_35:3)	0.00191717	0.00119459	0.109934	0.176853	Triglycerides
			TG(16:0_36:2)	0.00109702	0.00119731	0.36053	0.456234	Triglycerides
			TG(16:0_36:3)	0.00247559	0.0011777	0.0366708	0.0713944	Triglycerides
			TG(16:0_36:4)	0.00344432	0.00112691	0.00251312	0.0101447	Triglycerides
			TG(16:0_36:5)	0.00270733	0.00112919	0.0173277	0.0405541	Triglycerides
			TG(16:0_36:6)	0.0014468	0.00119884	0.228778	0.325768	Triglycerides
			TG(16:0_37:3)	0.00310479	0.00118764	0.00955196	0.0269414	Triglycerides
			TG(16:0_38:1)	0.00204954	0.00119674	0.0881763	0.146255	Triglycerides
			TMAO	-0.00493428	0.00112268	1.71292e-05	0.000209357	Amine oxides
			TG(16:0_38:2)	-0.000132332	0.00119213	0.911712	0.939469	Triglycerides
			TG(16:0_38:3)	-0.00048112	0.00117854	0.683493	0.753727	Triglycerides
			TG(16:0_38:4)	-0.00126754	0.00116882	0.27933	0.381769	Triglycerides
			TG(16:0_38:5)	0.000391348	0.00121167	0.747012	0.811568	Triglycerides
			TG(16:0_38:6)	0.000191633	0.00120455	0.873741	0.908856	Triglycerides
			TG(16:0_38:7)	0.00107394	0.00116663	0.35828	0.456234	Triglycerides
			TG(16:0_40:6)	0.00137769	0.00119287	0.249351	0.352779	Triglycerides
			TG(16:0_40:7)	-0.000940608	0.00119057	0.430339	0.518765	Triglycerides
			TG(16:0_40:8)	-0.000949318	0.00121536	0.435571	0.523637	Triglycerides
			TG(16:1_28:0)	0.00181235	0.00111764	0.106306	0.171965	Triglycerides
			1-Met-His	-0.00306434	0.00117904	0.00997302	0.0273731	Amino acid related
			TG(16:1_30:1)	0.00210517	0.00115331	0.0692904	0.122148	Triglycerides
			TG(16:1_32:0)	7.03544e-05	0.00115354	0.951422	0.971289	Triglycerides
			TG(16:1_32:1)	0.00197852	0.0011298	0.0812828	0.138928	Triglycerides
			TG(16:1_32:2)	0.00475373	0.00113872	4.28047e-05	0.000418535	Triglycerides
			TG(16:1_33:1)	0.00102333	0.00111645	0.360347	0.456234	Triglycerides
			TG(16:1_34:0)	0.000184689	0.00115418	0.873012	0.908856	Triglycerides
			TG(16:1_34:1)	0.000359122	0.00115713	0.75658	0.817924	Triglycerides
			TG(16:1_34:2)	0.00197733	0.00117472	0.0937281	0.152742	Triglycerides
			TG(16:1_34:3)	0.00297554	0.00116165	0.0110826	0.0293721	Triglycerides
			TG(16:1_36:1)	0.000963793	0.0011112	0.386688	0.475258	Triglycerides
			3-Met-His	-0.00239142	0.00119058	0.0457838	0.0868313	Amino acid related
			TG(16:1_36:2)	0.000910882	0.00114079	0.425451	0.515699	Triglycerides
			TG(16:1_36:3)	0.00271345	0.00115015	0.0191777	0.044179	Triglycerides
			TG(16:1_36:4)	0.00324272	0.00114719	0.00513112	0.0171037	Triglycerides
			TG(16:1_36:5)	0.00362383	0.00114987	0.00184712	0.00774031	Triglycerides
			TG(16:1_38:3)	-0.000999252	0.00119782	0.405046	0.493684	Triglycerides
			TG(16:1_38:4)	0.00219918	0.0011878	0.0654247	0.116546	Triglycerides
			TG(16:1_38:5)	0.00151053	0.00120331	0.21068	0.305937	Triglycerides
			TG(17:0_32:1)	0.0022219	0.00113252	0.0510172	0.0939229	Triglycerides
			TG(17:0_34:1)	0.000263149	0.00119318	0.825649	0.877501	Triglycerides
			TG(17:0_34:2)	0.00225711	0.00119289	0.0597688	0.108223	Triglycerides
			TG(17:0_34:3)	0.00197865	0.00113499	0.0826579	0.139883	Triglycerides
			TG(17:0_36:3)	0.00378907	0.0011771	0.00147813	0.00688933	Triglycerides
			TG(17:0_36:4)	0.00315234	0.00113884	0.00611373	0.0193228	Triglycerides
			TG(17:1_32:1)	0.00286601	0.0010951	0.00947405	0.0268941	Triglycerides
			TG(17:1_34:1)	0.000247661	0.00116697	0.832125	0.882253	Triglycerides
			TG(17:1_34:2)	0.00290832	0.00116933	0.0136091	0.0342171	Triglycerides
			TG(17:1_34:3)	0.00108248	0.00117434	0.357643	0.456234	Triglycerides
			TG(17:1_36:3)	0.00330778	0.00118714	0.00578975	0.0185948	Triglycerides
			TG(17:1_36:4)	0.00298116	0.00116565	0.0112057	0.0293721	Triglycerides
			AABA	3.64357e-05	0.00119551	0.975714	0.980169	Amino acid related
			TG(17:2_34:2)	0.00303291	0.0012344	0.0147741	0.0361145	Triglycerides
			TG(17:2_34:3)	0.00102336	0.00115469	0.376429	0.465249	Triglycerides
			TG(17:2_36:2)	0.00202916	0.00118032	0.0869715	0.145504	Triglycerides
			TG(17:2_36:4)	0.0023325	0.00116234	0.0459857	0.0868399	Triglycerides
			TG(18:0_30:0)	0.00109067	0.0011966	0.363033	0.457584	Triglycerides
			TG(18:0_30:1)	0.000889683	0.00117753	0.450715	0.533104	Triglycerides
			TG(18:0_32:0)	-0.00113545	0.00120705	0.347884	0.44757	Triglycerides
			TG(18:0_32:1)	0.00246532	0.00115025	0.033172	0.0675725	Triglycerides
			TG(18:0_32:2)	0.00524235	0.00111818	4.79703e-06	7.27825e-05	Triglycerides
			TG(18:0_34:2)	0.0020651	0.00120675	0.0884179	0.146255	Triglycerides
			TG(18:0_34:3)	0.00352237	0.00115402	0.00254687	0.0101875	Triglycerides
			TG(18:0_36:1)	5.22836e-05	0.00114483	0.963615	0.972455	Triglycerides
			TG(18:0_36:2)	-0.00068087	0.00120975	0.574124	0.656141	Triglycerides
			TG(18:0_36:3)	0.00150536	0.00117048	0.199737	0.293928	Triglycerides
			TG(18:0_36:4)	0.00292619	0.00114427	0.0112139	0.0293721	Triglycerides
			TG(18:0_36:5)	0.00131702	0.00115216	0.25423	0.358529	Triglycerides
			TG(18:0_38:6)	-0.00335112	0.00115353	0.00404092	0.0145738	Triglycerides
			TG(18:1_26:0)	0.00274631	0.00117481	0.0202909	0.0457847	Triglycerides
			TG(18:1_28:1)	0.00258303	0.00114335	0.0248396	0.0535755	Triglycerides
			TG(18:1_30:0)	0.00330603	0.00117093	0.00518143	0.0171416	Triglycerides
			TG(18:1_30:1)	0.00321044	0.00116679	0.00641976	0.0195449	Triglycerides
			TG(18:1_30:2)	0.00514096	0.00110659	5.79208e-06	8.22102e-05	Triglycerides
			alpha-AAA	-0.00146827	0.00117699	0.213531	0.309058	Amino acid related
			TG(18:1_31:0)	0.00131661	0.00116894	0.261236	0.367233	Triglycerides
			TG(18:1_32:0)	0.000676186	0.00120965	0.576729	0.657411	Triglycerides
			TG(18:1_32:1)	0.00345974	0.00115441	0.00303538	0.0118192	Triglycerides
			TG(18:1_32:2)	0.00665545	0.00109275	4.87696e-09	3.57643e-07	Triglycerides
			TG(18:1_32:3)	0.00382385	0.00117061	0.00126037	0.00602784	Triglycerides
			TG(18:1_33:0)	0.00108047	0.00119045	0.365062	0.457584	Triglycerides
			TG(18:1_33:1)	0.000774939	0.0011731	0.509555	0.596288	Triglycerides
			TG(18:1_33:2)	0.00351777	0.00118471	0.00331106	0.0123873	Triglycerides
			TG(18:1_33:3)	0.00289742	0.00117509	0.0144293	0.0354688	Triglycerides
			TG(18:1_34:1)	0.00108918	0.00121608	0.371409	0.462946	Triglycerides
			TG(18:1_34:2)	0.00291396	0.0011692	0.0134207	0.0339939	Triglycerides
			TG(18:1_34:3)	0.00290838	0.00110089	0.00882909	0.0253908	Triglycerides
			TG(18:1_34:4)	0.00310309	0.00116147	0.00810382	0.0236138	Triglycerides
			TG(18:1_35:2)	0.00264748	0.00116913	0.0245058	0.053379	Triglycerides
			TG(18:1_35:3)	0.00298266	0.00115364	0.0103626	0.0278021	Triglycerides
			TG(18:1_36:0)	-0.0011205	0.00110774	0.312866	0.410928	Triglycerides
			TG(18:1_36:1)	-0.00183288	0.00118353	0.122882	0.193793	Triglycerides
			TG(18:1_36:2)	0.00118943	0.00108782	0.275393	0.379853	Triglycerides
			TG(18:1_36:3)	0.00287026	0.00108578	0.00878747	0.0253908	Triglycerides
			TG(18:1_36:4)	0.00277104	0.00111213	0.013443	0.0339939	Triglycerides
			TG(18:1_36:5)	0.00226782	0.00114261	0.0483956	0.0910003	Triglycerides
			TG(18:1_36:6)	0.00185284	0.00121584	0.128944	0.201189	Triglycerides
			TG(18:1_38:5)	0.00056336	0.0011551	0.626231	0.70471	Triglycerides
			TG(18:1_38:6)	-0.000335726	0.00120376	0.780581	0.839745	Triglycerides
			TG(18:1_38:7)	-0.00116488	0.00117955	0.324433	0.421093	Triglycerides
			TG(18:2_28:0)	0.00552618	0.00113153	1.98474e-06	3.63869e-05	Triglycerides
			TG(18:2_30:0)	0.0056	0.00113333	1.524e-06	2.91548e-05	Triglycerides
			TG(18:2_30:1)	0.00487776	0.0011284	2.32291e-05	0.000268969	Triglycerides
			TG(18:2_31:0)	0.00321359	0.00116204	0.00616028	0.0193228	Triglycerides
			TG(18:2_32:0)	0.00249864	0.00120968	0.0400277	0.0769092	Triglycerides
			TG(18:2_32:1)	0.00644267	0.00111502	2.52427e-08	1.23409e-06	Triglycerides
			TG(18:2_32:2)	0.00646653	0.00109216	1.19948e-08	7.53957e-07	Triglycerides
			TG(18:2_33:0)	0.00255574	0.00120024	0.0343215	0.0689565	Triglycerides
			TG(18:2_33:1)	0.0033975	0.00118511	0.0045434	0.0158658	Triglycerides
			TG(18:2_33:2)	0.00385792	0.00117093	0.00114579	0.00566458	Triglycerides
			TG(18:2_34:0)	0.00261543	0.00121075	0.0318253	0.0656607	Triglycerides
			TG(18:2_34:1)	0.00304741	0.00117668	0.0102348	0.0276276	Triglycerides
			TG(18:2_34:2)	0.00407054	0.00113222	0.000399068	0.00240319	Triglycerides
			TG(18:2_34:3)	0.00353819	0.00111481	0.00171662	0.00733312	Triglycerides
			TG(18:2_34:4)	0.00353303	0.00115517	0.00249709	0.0101447	Triglycerides
			TG(18:2_35:1)	0.00419757	0.00116531	0.000389153	0.00239853	Triglycerides
			TG(18:2_35:2)	0.00369383	0.00115552	0.00159176	0.00707448	Triglycerides
			TG(18:2_35:3)	0.00338253	0.00115643	0.00380052	0.0138201	Triglycerides
			TG(18:2_36:0)	0.00279133	0.00120127	0.0210443	0.0470026	Triglycerides
			TG(18:2_36:1)	0.00320534	0.00116541	0.00644093	0.0195449	Triglycerides
			TG(18:2_36:2)	0.00263158	0.00109345	0.0169134	0.0400102	Triglycerides
			TG(18:2_36:3)	0.00315524	0.00110685	0.00477207	0.016404	Triglycerides
			TG(18:2_36:4)	0.00314284	0.00111423	0.00522485	0.0171562	Triglycerides
			TG(18:2_36:5)	0.00267902	0.00114172	0.019829	0.0454414	Triglycerides
			TG(18:2_38:4)	0.00164875	0.00112106	0.142782	0.2189	Triglycerides
			TG(18:2_38:5)	0.00194047	0.00115131	0.0933002	0.15261	Triglycerides
			TG(18:2_38:6)	0.00211047	0.00116838	0.0722161	0.125188	Triglycerides
			TG(18:3_30:0)	0.00456846	0.00116491	0.000117048	0.000953722	Triglycerides
			TG(18:3_32:0)	0.00107681	0.001176	0.36084	0.456234	Triglycerides
			TG(18:3_32:1)	0.00324028	0.00117611	0.00635247	0.0195449	Triglycerides
			TG(18:3_33:2)	0.00387936	0.00110669	0.000551094	0.00306939	Triglycerides
			TG(18:3_34:0)	0.00125896	0.00118435	0.288931	0.388775	Triglycerides
			TG(18:3_34:1)	0.00140306	0.00112875	0.215163	0.310399	Triglycerides
			TG(18:3_34:2)	0.0026045	0.00111949	0.0208884	0.0468923	Triglycerides
			TG(18:3_34:3)	0.00154097	0.00115347	0.18293	0.271008	Triglycerides
			Cit	0.00191327	0.00119282	0.110131	0.176853	Amino acid related
			TG(18:3_35:2)	0.00125223	0.00116224	0.282451	0.384762	Triglycerides
			TG(18:3_36:1)	0.00124101	0.00116543	0.288096	0.388775	Triglycerides
			TG(18:3_36:2)	0.00137613	0.001125	0.222537	0.319263	Triglycerides
			TG(18:3_36:3)	0.00192605	0.00113763	0.091846	0.150792	Triglycerides
			TG(18:3_36:4)	0.00205554	0.00113479	0.071428	0.124716	Triglycerides
			TG(20:0_32:3)	0.00258127	0.00118362	0.0302423	0.0638227	Triglycerides
			TG(20:0_32:4)	0.00457752	0.00112662	6.71126e-05	0.000602644	Triglycerides
			TG(20:0_34:1)	0.00430899	0.00118638	0.000348884	0.00222476	Triglycerides
			Creatinine	-0.00456974	0.00117563	0.000133839	0.00105159	Amino acid related
			TG(20:1_30:1)	-0.00176145	0.00118775	0.139483	0.215341	Triglycerides
			TG(20:1_32:1)	0.0013191	0.00118781	0.267967	0.373119	Triglycerides
			TG(20:1_32:2)	0.00445435	0.00117692	0.00019776	0.00138118	Triglycerides
			TG(20:1_32:3)	0.00241778	0.00120055	0.0452215	0.0861362	Triglycerides
			TG(20:1_34:0)	-0.0028772	0.00116648	0.0143951	0.0354688	Triglycerides
			TG(20:1_34:1)	0.000606024	0.00119677	0.613088	0.691689	Triglycerides
			TG(20:1_34:2)	0.00202057	0.00116935	0.0853823	0.14339	Triglycerides
			Cystine	-0.00229303	0.00120817	0.0589963	0.107266	Amino acid related
			TG(20:1_34:3)	0.00132155	0.00120729	0.274853	0.379853	Triglycerides
			TG(20:2_32:0)	-0.00138262	0.00118742	0.24551	0.348465	Triglycerides
			TG(20:2_32:1)	0.00331264	0.00111603	0.00332204	0.0123873	Triglycerides
			TG(20:2_34:1)	-0.000951022	0.00116285	0.414323	0.503596	Triglycerides
			TG(20:2_34:2)	-1.97582e-05	0.00116752	0.986513	0.98876	Triglycerides
			TG(20:2_34:3)	0.000613327	0.00115557	0.596114	0.676005	Triglycerides
			TG(20:3_32:0)	-0.00142702	0.00118144	0.228381	0.325768	Triglycerides
			TG(20:3_32:1)	0.000449416	0.00115059	0.69647	0.76465	Triglycerides
			TG(20:3_32:2)	0.00383581	0.00117369	0.00125358	0.00602784	Triglycerides
			TG(20:3_34:0)	-0.00659825	0.00107825	4.17697e-09	3.57643e-07	Triglycerides
			TG(20:3_34:1)	-0.00184785	0.00118836	0.121375	0.192105	Triglycerides
			TG(20:3_34:2)	0.000501356	0.00116105	0.666296	0.740328	Triglycerides
			TG(20:3_34:3)	0.00125321	0.00117066	0.285544	0.387775	Triglycerides
			TG(20:3_36:3)	0.0012431	0.00114499	0.278791	0.381769	Triglycerides
			TG(20:3_36:4)	0.0023627	0.00112044	0.0360839	0.070879	Triglycerides
			TG(20:4_30:0)	0.00292272	0.00114624	0.0114482	0.0298059	Triglycerides
			TG(20:4_32:0)	0.00166466	0.00121551	0.172215	0.257736	Triglycerides
			HArg	0.00119048	0.00119488	0.320174	0.416795	Amino acid related
			TG(20:4_32:1)	0.00355036	0.00117605	0.00283234	0.011127	Triglycerides
			TG(20:4_32:2)	0.00591563	0.00111847	2.93067e-07	8.05934e-06	Triglycerides
			TG(20:4_33:2)	0.00148925	0.00121807	0.222759	0.319263	Triglycerides
			TG(20:4_34:0)	-0.000570634	0.00123054	0.643296	0.716583	Triglycerides
			TG(20:4_34:1)	0.00176945	0.00119943	0.141558	0.217782	Triglycerides
			TG(20:4_34:2)	0.00279294	0.00116595	0.0174276	0.0405722	Triglycerides
			TG(20:4_34:3)	0.00421394	0.00114163	0.000280662	0.00186813	Triglycerides
			TG(20:4_36:2)	0.00122855	0.00113299	0.279385	0.381769	Triglycerides
			TG(20:4_36:3)	0.00318739	0.00110449	0.00428698	0.0152916	Triglycerides
			TG(20:4_36:4)	0.00370939	0.00111349	0.00101156	0.00511595	Triglycerides
			TG(20:5_34:0)	-0.00219549	0.00117295	0.0625488	0.112333	Triglycerides
			TG(20:5_34:1)	0.000508184	0.00119391	0.670776	0.741562	Triglycerides
			TG(20:5_34:2)	0.00301752	0.00120882	0.0132753	0.0339601	Triglycerides
			TG(20:5_36:2)	0.000318653	0.0011859	0.788407	0.846095	Triglycerides
			TG(20:5_36:3)	0.00231813	0.00118327	0.0513485	0.0941388	Triglycerides
			TG(22:4_32:0)	0.000391424	0.00119482	0.743522	0.809776	Triglycerides
			TG(22:4_32:2)	0.00540592	0.00114227	3.93675e-06	6.35833e-05	Triglycerides
			TG(22:4_34:2)	0.00261876	0.00117077	0.0262905	0.0561545	Triglycerides
			TG(22:5_32:0)	0.000920676	0.00119516	0.441916	0.526945	Triglycerides
			TG(22:5_32:1)	0.00317635	0.00118366	0.00783182	0.0231275	Triglycerides
			TG(22:5_34:1)	0.000395327	0.00119869	0.741861	0.809776	Triglycerides
			TG(22:5_34:2)	0.00337733	0.00119044	0.00497278	0.0167347	Triglycerides
			TG(22:5_34:3)	0.00189282	0.00119749	0.115374	0.183266	Triglycerides
			TG(22:6_32:0)	-0.00248422	0.0011411	0.0305278	0.063963	Triglycerides
			Met-SO	-0.00299464	0.00119238	0.012731	0.0327581	Amino acid related
			TG(22:6_32:1)	-0.000677515	0.0011588	0.559361	0.642608	Triglycerides
			TG(22:6_34:1)	-0.00251369	0.00116281	0.0317035	0.0656607	Triglycerides
			TG(22:6_34:2)	-0.000852072	0.00119251	0.475654	0.558101	Triglycerides
			TG(22:6_34:3)	0.000246673	0.00118821	0.83573	0.883945	Triglycerides
			Hex3Cer(d18:1/16:0)	-0.000260786	0.00117641	0.824766	0.877501	Trihexosyl-ceramides
			Hex3Cer(d18:1/24:1)	-0.0025764	0.00118916	0.0313282	0.065329	Trihexosyl-ceramides
			Choline	-0.00239647	0.00121332	0.0494864	0.0922627	Vitamins and cofactors
			Orn	-0.00424685	0.00117892	0.000388845	0.00239853	Amino acid related
			ProBetaine	-0.00378517	0.00118981	0.00167463	0.00729542	Amino acid related
			Sarcosine	-0.00358375	0.00120169	0.00317933	0.0121644	Amino acid related
			SDMA	-0.00257347	0.00119494	0.0323413	0.0661868	Amino acid related
			C4	-0.00322903	0.00120041	0.00768728	0.0230095	Acylcarnitines
			t4-OH-Pro	-0.00489939	0.00116468	3.75598e-05	0.000384333	Amino acid related
			Taurine	-0.00362802	0.00114735	0.00178413	0.00754824	Amino acid related
			TrpBetaine	-0.00304633	0.00117156	0.00993841	0.0273731	Amino acid related
			Ala	-0.00237133	0.00119717	0.0488455	0.0914555	Amino acids
			Arg	-0.00514358	0.00118182	2.05257e-05	0.000244089	Amino acids
			Asn	-0.000556355	0.00118591	0.639429	0.714084	Amino acids
			Asp	0.000781746	0.00119519	0.513735	0.599585	Amino acids
			Cys	-0.00332894	0.00120701	0.00629775	0.0195142	Amino acids
			Gln	0.00521083	0.00115003	9.56707e-06	0.000127561	Amino acids
			Glu	-0.00249078	0.00117415	0.0349969	0.0696772	Amino acids
			Gly	-0.00125865	0.00121126	0.299873	0.399831	Amino acids
			His	-0.0039337	0.00116963	0.000906762	0.00474971	Amino acids
			Ile	-0.00506549	0.00117886	2.58681e-05	0.000291845	Amino acids
			Leu	-0.00470275	0.00119096	0.000105386	0.000891728	Amino acids
			Lys	-0.00584533	0.00115548	8.80757e-07	1.93767e-05	Amino acids
			Met	-0.00325202	0.00121445	0.0079629	0.0233578	Amino acids
			Phe	-0.00299615	0.00120994	0.01402	0.0350499	Amino acids
			Pro	-0.00463484	0.00120347	0.000153602	0.00114551	Amino acids
			Ser	-0.00104063	0.00119905	0.38639	0.475258	Amino acids
			Thr	-0.00213866	0.00120047	0.0761877	0.130948	Amino acids
			Trp	-0.00380963	0.00119571	0.00164856	0.00725368	Amino acids
			Tyr	-0.00426977	0.00119927	0.000452664	0.00262068	Amino acids
			Val	-0.00510616	0.00115734	1.59455e-05	0.000200458	Amino acids
			GDCA	0.00364579	0.00117317	0.00213119	0.00884643	Bile acids

## Sheet: Table S3(A)
	MotherAge	Metabolite	Beta	SE	P_value	FDR	Metabolite Class
		C0	-0.0182045	0.0148877	0.222699	0.480332	Acylcarnitines
		beta-Ala	-0.0257515	0.0150599	0.0886685	0.313741	Biogenic amines
		GABA	-0.0115457	0.0148048	0.436296	0.675951	Biogenic amines
		Putrescine	-0.00680486	0.0154958	0.660984	0.824929	Biogenic amines
		Spermidine	-0.0258788	0.0151066	0.0880885	0.313741	Biogenic amines
		Spermine	-0.0234883	0.0152488	0.124896	0.35227	Biogenic amines
		Hexose	-0.0231977	0.0149434	0.121991	0.346741	Carbohydrates and related
		AconAcid	-0.0136949	0.0137278	0.319551	0.581001	Carboxylic acids
		HipAcid	-0.0106176	0.0147477	0.47231	0.708747	Carboxylic acids
		OH-GlutAcid	-0.0356461	0.0149956	0.018294	0.139252	Carboxylic acids
		Cer(d16:1/18:0)	-0.0350172	0.0150713	0.0210565	0.144764	Ceramides
		Cer(d16:1/20:0)	-0.0282258	0.0155419	0.0706965	0.282786	Ceramides
		Cer(d16:1/22:0)	-0.0453622	0.014865	0.00255226	0.080214	Ceramides
		Cer(d16:1/24:0)	-0.0264317	0.0152284	0.0840008	0.308003	Ceramides
		Cer(d18:1/14:0)	-0.0342458	0.0153554	0.0267299	0.168017	Ceramides
		Cer(d18:1/16:0)	-0.0217522	0.0152644	0.155547	0.400238	Ceramides
		Cer(d18:1/18:0)	-0.0254366	0.0148071	0.0872092	0.313741	Ceramides
		Cer(d18:1/20:0)	-0.0289925	0.0148609	0.0523193	0.247573	Ceramides
		Cer(d18:1/22:0)	-0.0286654	0.0151459	0.059704	0.262033	Ceramides
		Cer(d18:1/23:0)	-0.0222926	0.0150691	0.140455	0.381482	Ceramides
		Cer(d18:1/24:0)	-0.0201509	0.0154614	0.193815	0.450517	Ceramides
		Cer(d18:1/24:1)	-0.0261222	0.015423	0.0917147	0.313741	Ceramides
		Cer(d18:1/26:1)	-0.0506257	0.0146635	0.00066444	0.0738514	Ceramides
		Cer(d18:2/16:0)	-0.0296203	0.0151896	0.0524248	0.247573	Ceramides
		Cer(d18:2/18:0)	-0.0345702	0.0150771	0.0227859	0.151906	Ceramides
		Cer(d18:2/20:0)	-0.0434552	0.015202	0.00465963	0.0976304	Ceramides
		Cer(d18:2/22:0)	-0.0402782	0.0153681	0.00937286	0.100587	Ceramides
		Cer(d18:2/23:0)	-0.0123204	0.0148976	0.409118	0.649863	Ceramides
		Cer(d18:2/24:0)	-0.0296457	0.0152364	0.0529462	0.247573	Ceramides
		Cer(d18:2/24:1)	-0.0247025	0.0150036	0.101083	0.320628	Ceramides
		CE(14:0)	-0.0157386	0.0134864	0.244459	0.507367	Cholesteryl esters
		CE(15:0)	0.0170718	0.0144534	0.238795	0.502727	Cholesteryl esters
		CE(16:0)	-0.0197996	0.0136853	0.149363	0.388874	Cholesteryl esters
		CE(18:0)	-0.00112039	0.01317	0.932281	0.967169	Cholesteryl esters
		CE(18:3)	0.00686042	0.0144971	0.636514	0.814398	Cholesteryl esters
		CE(20:3)	0.00165269	0.0151715	0.913353	0.96178	Cholesteryl esters
		CE(20:5)	0.00119794	0.0144927	0.934197	0.967169	Cholesteryl esters
		CE(22:5)	0.00559139	0.0148396	0.70669	0.8519	Cholesteryl esters
		p-Cresol-SO4	-0.00765746	0.0150316	0.610958	0.807272	Cresols
		DG(14:0_14:0)	-0.043871	0.0147168	0.00319176	0.0877735	Diglycerides
		DG(14:0_18:1)	-0.0331394	0.0146797	0.0249453	0.159072	Diglycerides
		DG(14:0_18:2)	-0.0135722	0.0139603	0.332003	0.590015	Diglycerides
		DG(14:1_18:1)	0.0025963	0.0146795	0.859774	0.929486	Diglycerides
		DG(16:0_16:0)	-0.0357803	0.0151461	0.0190203	0.139482	Diglycerides
		DG(16:0_16:1)	-0.0290363	0.0150373	0.0547571	0.247573	Diglycerides
		DG(16:0_18:1)	-0.0309125	0.015073	0.0414507	0.225164	Diglycerides
		DG(16:0_18:2)	-0.0203147	0.0146787	0.167755	0.412359	Diglycerides
		DG(16:0_20:0)	-0.0224038	0.0151111	0.13959	0.381482	Diglycerides
		DG(16:0_20:3)	-0.0169256	0.0149708	0.25945	0.519399	Diglycerides
		DG(16:0_20:4)	-0.017231	0.015249	0.2597	0.519399	Diglycerides
		DG(16:1_18:0)	-0.0170731	0.0152262	0.263368	0.52199	Diglycerides
		DG(16:1_18:1)	0.000752663	0.0141679	0.95768	0.975415	Diglycerides
		DG(16:1_18:2)	0.00837542	0.0143725	0.560656	0.785633	Diglycerides
		DG(17:0_18:1)	-0.00544942	0.0152704	0.721533	0.856249	Diglycerides
		DG(18:0_20:4)	-0.0253754	0.0151764	0.0959215	0.317334	Diglycerides
		DG(18:1_18:1)	0.0029623	0.0139402	0.83191	0.91678	Diglycerides
		DG(18:1_18:2)	0.01323	0.0136617	0.333895	0.590015	Diglycerides
		DG(18:1_18:3)	0.0281056	0.0138934	0.0442729	0.231906	Diglycerides
		C2	-0.0134913	0.0148857	0.365742	0.623519	Acylcarnitines
		DG(18:1_20:0)	-0.00275509	0.0152666	0.856951	0.928715	Diglycerides
		DG(18:1_20:1)	0.00676967	0.0145586	0.642388	0.814398	Diglycerides
		DG(18:1_20:2)	0.000239503	0.014407	0.986751	0.986751	Diglycerides
		DG(18:1_20:3)	0.0262086	0.0148525	0.0790027	0.297104	Diglycerides
		DG(18:1_20:4)	0.00785316	0.0146098	0.591439	0.801565	Diglycerides
		DG(18:1_22:5)	0.0120427	0.0146179	0.410914	0.650367	Diglycerides
		DG(18:1_22:6)	0.00481692	0.013918	0.729599	0.85908	Diglycerides
		DG(18:2_18:2)	0.0220875	0.0135071	0.103408	0.320628	Diglycerides
		DG(18:2_18:3)	0.0176482	0.0141953	0.215084	0.474579	Diglycerides
		DG(18:2_20:0)	0.0141963	0.0152948	0.354316	0.60898	Diglycerides
		DG(18:2_20:4)	0.0128783	0.0147109	0.382286	0.627661	Diglycerides
		DG-O(16:0_18:1)	-0.00353681	0.0148796	0.812335	0.908283	Diglycerides
		Hex2Cer(d18:1/16:0)	-0.00134446	0.0151499	0.929365	0.967169	Dihexosyl-ceramides
		Hex2Cer(d18:1/18:0)	-0.0144419	0.0136081	0.289714	0.542443	Dihexosyl-ceramides
		Hex2Cer(d18:1/20:0)	-0.0197772	0.0135099	0.144629	0.386426	Dihexosyl-ceramides
		Hex2Cer(d18:1/22:0)	-0.0131781	0.0145235	0.365195	0.623519	Dihexosyl-ceramides
		Hex2Cer(d18:1/24:0)	-0.0112985	0.015211	0.458395	0.693106	Dihexosyl-ceramides
		Hex2Cer(d18:1/24:1)	0.00312889	0.0155152	0.840361	0.91678	Dihexosyl-ceramides
		C12	-0.0288346	0.0150649	0.0568975	0.252878	Acylcarnitines
		FA(12:0)	-0.0473729	0.0146691	0.00142742	0.0738514	Fatty acids
		FA(14:0)	-0.0578196	0.0147957	0.000123509	0.0543439	Fatty acids
		FA(18:1)	-0.0174151	0.0150166	0.247402	0.509098	Fatty acids
		FA(18:2)	-0.0159844	0.0148274	0.282184	0.53622	Fatty acids
		FA(20:1)	-0.0241935	0.0148086	0.103722	0.320628	Fatty acids
		FA(20:2)	-0.0313012	0.0145325	0.0323223	0.184699	Fatty acids
		FA(20:3)	-0.0277635	0.0146951	0.0601484	0.262033	Fatty acids
		FA20:4n-6(AA)	-0.018835	0.0147252	0.202192	0.458579	Fatty acids
		FA20:5n-3(EPA)	-0.0142882	0.0143947	0.321981	0.583011	Fatty acids
		FA22:6n-3(DHA)	-0.0335664	0.0141669	0.0186724	0.139252	Fatty acids
		Hex-Cer(d16:1/22:0)	-0.0347041	0.014637	0.0185922	0.139252	Hexosylceramides
		C12:1	-0.0240589	0.0152422	0.115881	0.335446	Acylcarnitines
		Hex-Cer(d18:1/14:0)	-0.00826925	0.0145244	0.569702	0.790753	Hexosylceramides
		Hex-Cer(d18:1/16:0)	-0.00149828	0.0149889	0.920466	0.964795	Hexosylceramides
		Hex-Cer(d18:1/18:0)	-0.0143756	0.0146403	0.327205	0.585245	Hexosylceramides
		Hex-Cer(d18:1/20:0)	-0.00688142	0.0145654	0.637068	0.814398	Hexosylceramides
		Hex-Cer(d18:1/22:0)	-0.00405283	0.0149659	0.786792	0.892238	Hexosylceramides
		Hex-Cer(d18:1/23:0)	0.00450365	0.0145212	0.756741	0.876227	Hexosylceramides
		Hex-Cer(d18:1/24:0)	0.00235432	0.0149218	0.874775	0.938098	Hexosylceramides
		Hex-Cer(d18:1/24:1)	0.00308079	0.0142913	0.82952	0.91678	Hexosylceramides
		C14	-0.0245547	0.0153205	0.110409	0.330475	Acylcarnitines
		Hex-Cer(d18:2/18:0)	0.00251116	0.0151516	0.868515	0.936634	Hexosylceramides
		Hex-Cer(d18:2/20:0)	0.00695278	0.0152958	0.649871	0.819322	Hexosylceramides
		Hex-Cer(d18:2/22:0)	0.0169014	0.0150008	0.26108	0.519798	Hexosylceramides
		Hex-Cer(d18:2/24:0)	0.0123968	0.0141571	0.382157	0.627661	Hexosylceramides
		3-IAA	-0.0122903	0.0151393	0.417766	0.656489	Indoles and derivatives
		Ind-SO4	-0.0106649	0.0152224	0.484281	0.721714	Indoles and derivatives
		LPC(14:0)	-0.00891195	0.0150576	0.554545	0.782518	Lysophosphatidyl-cholines
		LPC(16:0)	-0.00514755	0.0150219	0.73217	0.85908	Lysophosphatidyl-cholines
		LPC(16:1)	-0.0119158	0.0151277	0.431722	0.672193	Lysophosphatidyl-cholines
		LPC(18:0)	-0.00779818	0.015056	0.60501	0.804242	Lysophosphatidyl-cholines
		LPC(18:1)	0.0115214	0.0151441	0.447588	0.683164	Lysophosphatidyl-cholines
		LPC(18:2)	0.00889243	0.0150149	0.55429	0.782518	Lysophosphatidyl-cholines
		LPC(20:4)	-0.000500944	0.0150933	0.973553	0.984743	Lysophosphatidyl-cholines
		PC(28:1)	-0.0258695	0.0148869	0.0836382	0.308003	Phosphatidyl-cholines
		PC(30:0)	-0.0205055	0.0143635	0.154803	0.400238	Phosphatidyl-cholines
		PC(30:2)	-0.0285632	0.0147825	0.0545976	0.247573	Phosphatidyl-cholines
		PC(32:0)	-0.0274716	0.0141217	0.0529903	0.247573	Phosphatidyl-cholines
		PC(32:1)	0.00231208	0.014862	0.876513	0.938098	Phosphatidyl-cholines
		PC(32:2)	0.000332001	0.0147937	0.982115	0.9866	Phosphatidyl-cholines
		PC(32:3)	-0.0249153	0.0148052	0.0937989	0.313741	Phosphatidyl-cholines
		PC(34:1)	-0.0163666	0.0148837	0.272678	0.530878	Phosphatidyl-cholines
		PC(34:2)	-0.00988723	0.0150353	0.511474	0.737864	Phosphatidyl-cholines
		C3	-0.00840925	0.0149186	0.573541	0.793578	Acylcarnitines
		PC(34:3)	-0.00118432	0.0154106	0.938811	0.969664	Phosphatidyl-cholines
		PC(34:4)	-0.0139197	0.0148234	0.34873	0.606486	Phosphatidyl-cholines
		PC(36:1)	-0.0165887	0.0152181	0.276862	0.534295	Phosphatidyl-cholines
		PC(36:2)	0.00603354	0.0150137	0.688165	0.836444	Phosphatidyl-cholines
		PC(36:3)	0.010242	0.0150921	0.498073	0.725735	Phosphatidyl-cholines
		PC(36:4)	0.00550765	0.0150867	0.715407	0.856249	Phosphatidyl-cholines
		PC(36:5)	0.0071311	0.0147983	0.63036	0.814398	Phosphatidyl-cholines
		PC(36:6)	-0.0324728	0.0148359	0.0296494	0.175767	Phosphatidyl-cholines
		PC(38:0)	0.00145954	0.0146893	0.920941	0.964795	Phosphatidyl-cholines
		PC(38:3)	-0.00545377	0.0145926	0.708956	0.852297	Phosphatidyl-cholines
		PC(38:4)	0.00624884	0.0150078	0.677537	0.830543	Phosphatidyl-cholines
		PC(38:5)	0.00653881	0.0149723	0.662733	0.824929	Phosphatidyl-cholines
		PC(38:6)	-0.0182735	0.0148808	0.220745	0.478462	Phosphatidyl-cholines
		PC(40:2)	0.0177072	0.0150286	0.239958	0.50277	Phosphatidyl-cholines
		PC(40:3)	-0.00131421	0.0154456	0.932269	0.967169	Phosphatidyl-cholines
		PC(40:4)	0.000345265	0.0149883	0.981642	0.9866	Phosphatidyl-cholines
		PC(40:5)	0.00512606	0.0148391	0.730087	0.85908	Phosphatidyl-cholines
		PC(40:6)	-0.0198502	0.0143133	0.166874	0.412359	Phosphatidyl-cholines
		PC(O-28:1)	-0.00222756	0.0149183	0.881438	0.938098	Phosphatidyl-cholines
		PC(O-30:1)	-0.0173844	0.0149966	0.247607	0.509098	Phosphatidyl-cholines
		PC(O-30:2)	-0.0268249	0.0146736	0.0688695	0.280425	Phosphatidyl-cholines
		PC(O-32:1)	-0.00637678	0.0148312	0.667642	0.827499	Phosphatidyl-cholines
		PC(O-34:0)	-0.00645154	0.0137067	0.638326	0.814398	Phosphatidyl-cholines
		PC(O-34:1)	-0.00688437	0.014594	0.637582	0.814398	Phosphatidyl-cholines
		PC(O-34:2)	0.00730219	0.0149838	0.626497	0.814398	Phosphatidyl-cholines
		PC(O-34:3)	-0.0322139	0.0144814	0.0271167	0.168047	Phosphatidyl-cholines
		PC(O-36:0)	-0.0238852	0.0144704	0.100223	0.320628	Phosphatidyl-cholines
		PC(O-36:1)	-0.00929894	0.0145765	0.524166	0.753703	Phosphatidyl-cholines
		PC(O-36:2)	0.0121182	0.0149992	0.419997	0.657647	Phosphatidyl-cholines
		PC(O-36:3)	-0.027201	0.0149099	0.0694359	0.280425	Phosphatidyl-cholines
		PC(O-36:4)	-0.0218437	0.0144123	0.131028	0.364889	Phosphatidyl-cholines
		PC(O-36:5)	-0.00404594	0.0141586	0.775327	0.888864	Phosphatidyl-cholines
		PC(O-38:2)	0.0188915	0.0146044	0.197159	0.450517	Phosphatidyl-cholines
		PC(O-38:3)	-0.0135445	0.0150545	0.369249	0.623519	Phosphatidyl-cholines
		PC(O-38:4)	-0.0294155	0.0148039	0.0481448	0.243491	Phosphatidyl-cholines
		PC(O-38:5)	-0.0106477	0.0145226	0.46422	0.69951	Phosphatidyl-cholines
		PC(O-38:6)	-0.00236718	0.0145962	0.871312	0.937353	Phosphatidyl-cholines
		PC(O-40:2)	-0.00970235	0.0142984	0.498118	0.725735	Phosphatidyl-cholines
		PC(O-40:3)	-0.00711574	0.0148427	0.632117	0.814398	Phosphatidyl-cholines
		PC(O-40:4)	-0.0235576	0.0151463	0.121284	0.346741	Phosphatidyl-cholines
		PC(O-40:5)	-0.0123854	0.0147319	0.401403	0.642244	Phosphatidyl-cholines
		PC(O-40:6)	0.00272726	0.0142051	0.847924	0.921202	Phosphatidyl-cholines
		PC(O-42:3)	-0.0218783	0.0149977	0.146035	0.386426	Phosphatidyl-cholines
		SM(33:1)	0.00370231	0.0142947	0.795875	0.895614	Sphingomyelins
		SM(34:1)	-0.0136382	0.014638	0.352502	0.60886	Sphingomyelins
		SM(34:2)	0.00404606	0.0145662	0.781446	0.889775	Sphingomyelins
		SM(35:1)	-0.00737641	0.0144409	0.609997	0.807272	Sphingomyelins
		SM(36:1)	-0.0246326	0.0149233	0.100227	0.320628	Sphingomyelins
		SM(36:2)	-0.00410015	0.0144615	0.777039	0.888864	Sphingomyelins
		SM(38:3)	-0.0318352	0.0146082	0.0303589	0.175767	Sphingomyelins
		SM(40:4)	-0.0266298	0.0143712	0.0652042	0.274354	Sphingomyelins
		SM(41:1)	-0.018769	0.0149879	0.211782	0.470627	Sphingomyelins
		SM(41:2)	-0.0107212	0.0143845	0.456855	0.693106	Sphingomyelins
		SM(42:1)	-0.024819	0.0152128	0.104204	0.320628	Sphingomyelins
		SM(42:2)	-0.013285	0.01504	0.378017	0.627661	Sphingomyelins
		SM(43:1)	-0.0162622	0.0150079	0.279724	0.535124	Sphingomyelins
		SM(44:1)	-0.023862	0.0153778	0.122147	0.346741	Sphingomyelins
		SM(44:2)	-0.0181501	0.0146734	0.217409	0.474579	Sphingomyelins
		TG(14:0_32:2)	-0.0114538	0.01402	0.414824	0.654203	Triglycerides
		TG(14:0_34:0)	-0.0436756	0.0148616	0.00364112	0.0906943	Triglycerides
		TG(14:0_34:1)	-0.0365027	0.0148076	0.0144513	0.127171	Triglycerides
		TG(14:0_34:2)	-0.020567	0.014121	0.146666	0.386426	Triglycerides
		TG(14:0_34:3)	-0.00473978	0.014372	0.741866	0.868141	Triglycerides
		TG(14:0_35:1)	-0.0128642	0.0143166	0.36986	0.623519	Triglycerides
		TG(14:0_35:2)	-0.0107745	0.0140949	0.44542	0.682874	Triglycerides
		TG(14:0_36:1)	-0.0182989	0.0147754	0.216844	0.474579	Triglycerides
		TG(14:0_36:2)	-0.00798928	0.0143811	0.579082	0.793758	Triglycerides
		TG(14:0_36:3)	0.00171791	0.0141417	0.903421	0.955542	Triglycerides
		TG(14:0_36:4)	0.0184858	0.0140668	0.190148	0.450517	Triglycerides
		TG(14:0_38:4)	-0.00349999	0.0148043	0.813326	0.908283	Triglycerides
		TG(14:0_38:5)	0.00551436	0.0143847	0.701826	0.848361	Triglycerides
		TG(16:0_28:1)	-0.00880836	0.0149622	0.556655	0.782518	Triglycerides
		TG(16:0_28:2)	0.00387482	0.0149059	0.795141	0.895614	Triglycerides
		TG(16:0_30:2)	-0.0167893	0.0145245	0.248948	0.509474	Triglycerides
		TG(16:0_32:0)	-0.0356571	0.0153156	0.0207992	0.144764	Triglycerides
		TG(16:0_32:1)	-0.0336218	0.014702	0.0231406	0.151968	Triglycerides
		TG(16:0_32:2)	-0.0178777	0.0141675	0.208312	0.46764	Triglycerides
		TG(16:0_32:3)	-0.00639253	0.0144999	0.659737	0.824929	Triglycerides
		TG(16:0_33:1)	-0.0125354	0.0147875	0.397513	0.64068	Triglycerides
		TG(16:0_33:2)	-0.00299004	0.0149606	0.841771	0.91678	Triglycerides
		TG(16:0_34:0)	-0.0277255	0.0151992	0.069469	0.280425	Triglycerides
		TG(16:0_34:1)	-0.0248134	0.0153346	0.107049	0.324838	Triglycerides
		TG(16:0_34:2)	-0.0166478	0.015211	0.274935	0.532914	Triglycerides
		TG(16:0_34:3)	-0.000784086	0.0147571	0.957674	0.975415	Triglycerides
		TG(16:0_34:4)	0.00841553	0.0142699	0.555961	0.782518	Triglycerides
		TG(16:0_35:1)	-0.0124017	0.0147499	0.401361	0.642244	Triglycerides
		TG(16:0_35:2)	-0.00224616	0.0149287	0.880538	0.938098	Triglycerides
		TG(16:0_35:3)	0.0130166	0.015114	0.390037	0.635617	Triglycerides
		TG(16:0_36:2)	-0.000706806	0.0151484	0.962827	0.978392	Triglycerides
		TG(16:0_36:3)	0.0103673	0.0149003	0.487294	0.721916	Triglycerides
		TG(16:0_36:4)	0.0260244	0.0142577	0.0692943	0.280425	Triglycerides
		TG(16:0_36:5)	0.0341944	0.0142866	0.0175182	0.139252	Triglycerides
		TG(16:0_36:6)	0.00522073	0.0151678	0.731022	0.85908	Triglycerides
		TG(16:0_37:3)	0.0246107	0.0150261	0.102862	0.320628	Triglycerides
		TG(16:0_38:1)	0.0053944	0.0151412	0.721974	0.856249	Triglycerides
		TMAO	-0.0240011	0.0142041	0.0924776	0.313741	Amine oxides
		TG(16:0_38:2)	0.00697706	0.0150828	0.644115	0.814398	Triglycerides
		TG(16:0_38:3)	0.00657065	0.0149109	0.659886	0.824929	Triglycerides
		TG(16:0_38:4)	0.0102102	0.0147879	0.490633	0.723633	Triglycerides
		TG(16:0_38:5)	0.0194252	0.0153301	0.206434	0.465799	Triglycerides
		TG(16:0_38:6)	-0.000431904	0.01524	0.977416	0.986383	Triglycerides
		TG(16:0_38:7)	-0.00301916	0.0147603	0.838113	0.91678	Triglycerides
		TG(16:0_40:6)	-0.00489534	0.0150922	0.745968	0.870626	Triglycerides
		TG(16:0_40:7)	-0.015403	0.0150631	0.307623	0.568715	Triglycerides
		TG(16:0_40:8)	-0.00458722	0.0153767	0.765735	0.881998	Triglycerides
		TG(16:1_28:0)	-0.0287847	0.0141404	0.0429704	0.230573	Triglycerides
		1-Met-His	-0.0240583	0.0149173	0.108206	0.326101	Amino acid related
		TG(16:1_30:1)	-0.0158427	0.0145918	0.278772	0.535124	Triglycerides
		TG(16:1_32:0)	-0.0282632	0.0145947	0.0540653	0.247573	Triglycerides
		TG(16:1_32:1)	-0.0228431	0.0142942	0.111444	0.331321	Triglycerides
		TG(16:1_32:2)	-0.00693916	0.0144071	0.630528	0.814398	Triglycerides
		TG(16:1_33:1)	-0.00579091	0.0141254	0.682226	0.833831	Triglycerides
		TG(16:1_34:0)	-0.0245503	0.0146028	0.0941224	0.313741	Triglycerides
		TG(16:1_34:1)	-0.0144227	0.01464	0.325615	0.584778	Triglycerides
		TG(16:1_34:2)	-0.00313414	0.0148625	0.833177	0.91678	Triglycerides
		TG(16:1_34:3)	0.0192997	0.0146973	0.190482	0.450517	Triglycerides
		TG(16:1_36:1)	0.00124115	0.014059	0.929732	0.967169	Triglycerides
		3-Met-His	0.000253928	0.0150633	0.986565	0.986751	Amino acid related
		TG(16:1_36:2)	0.0103617	0.0144334	0.473572	0.708747	Triglycerides
		TG(16:1_36:3)	0.0247387	0.0145518	0.0905171	0.313741	Triglycerides
		TG(16:1_36:4)	0.0328379	0.0145143	0.024633	0.159072	Triglycerides
		TG(16:1_36:5)	0.0400763	0.0145482	0.00635911	0.098266	Triglycerides
		TG(16:1_38:3)	0.0183027	0.0151548	0.228436	0.487922	Triglycerides
		TG(16:1_38:4)	0.02552	0.0150281	0.0908753	0.313741	Triglycerides
		TG(16:1_38:5)	0.0275575	0.0152243	0.0716275	0.283929	Triglycerides
		TG(17:0_32:1)	-0.0169481	0.0143287	0.238144	0.502727	Triglycerides
		TG(17:0_34:1)	-0.0117081	0.0150961	0.438825	0.677483	Triglycerides
		TG(17:0_34:2)	0.004832	0.0150925	0.749148	0.872024	Triglycerides
		TG(17:0_34:3)	0.020978	0.01436	0.145461	0.386426	Triglycerides
		TG(17:0_36:3)	0.0406268	0.0148928	0.00688045	0.098266	Triglycerides
		TG(17:0_36:4)	0.0422569	0.0144086	0.00371022	0.0906943	Triglycerides
		TG(17:1_32:1)	-0.0131892	0.0138552	0.342164	0.599809	Triglycerides
		TG(17:1_34:1)	-0.00452925	0.0147646	0.759309	0.876892	Triglycerides
		TG(17:1_34:2)	0.0133039	0.0147944	0.369487	0.623519	Triglycerides
		TG(17:1_34:3)	0.0155497	0.0148578	0.296435	0.552675	Triglycerides
		TG(17:1_36:3)	0.0351143	0.0150197	0.0202792	0.143917	Triglycerides
		TG(17:1_36:4)	0.0406026	0.0147478	0.00638942	0.098266	Triglycerides
		AABA	-0.0332588	0.0151256	0.0289172	0.175767	Amino acid related
		TG(17:2_34:2)	0.0156259	0.0156177	0.31814	0.581001	Triglycerides
		TG(17:2_34:3)	0.0199404	0.0146092	0.173653	0.421196	Triglycerides
		TG(17:2_36:2)	0.0216967	0.0149334	0.147659	0.386725	Triglycerides
		TG(17:2_36:4)	0.0493135	0.0147059	0.000938124	0.0738514	Triglycerides
		TG(18:0_30:0)	-0.0403444	0.0151395	0.00826536	0.098266	Triglycerides
		TG(18:0_30:1)	-0.026742	0.0148981	0.0740091	0.285649	Triglycerides
		TG(18:0_32:0)	-0.0282855	0.0152716	0.0653236	0.274354	Triglycerides
		TG(18:0_32:1)	-0.0317147	0.014553	0.0303598	0.175767	Triglycerides
		TG(18:0_32:2)	-0.00962355	0.0141472	0.497055	0.725735	Triglycerides
		TG(18:0_34:2)	-0.000668826	0.0152679	0.965098	0.978441	Triglycerides
		TG(18:0_34:3)	0.0249319	0.0146007	0.0891045	0.313741	Triglycerides
		TG(18:0_36:1)	0.0126795	0.0144844	0.382303	0.627661	Triglycerides
		TG(18:0_36:2)	0.00639067	0.0153058	0.676691	0.830543	Triglycerides
		TG(18:0_36:3)	0.0294897	0.0148089	0.047663	0.243491	Triglycerides
		TG(18:0_36:4)	0.0383163	0.0144774	0.00870914	0.098266	Triglycerides
		TG(18:0_36:5)	0.0408174	0.0145772	0.00555716	0.098266	Triglycerides
		TG(18:0_38:6)	-0.00530213	0.0145945	0.716728	0.856249	Triglycerides
		TG(18:1_26:0)	-0.016461	0.0148638	0.269289	0.52661	Triglycerides
		TG(18:1_28:1)	0.00838575	0.0144658	0.562704	0.785999	Triglycerides
		TG(18:1_30:0)	-0.0325113	0.0148147	0.0292297	0.175767	Triglycerides
		TG(18:1_30:1)	-0.00798174	0.0147623	0.589264	0.801565	Triglycerides
		TG(18:1_30:2)	0.0135843	0.0140006	0.332966	0.590015	Triglycerides
		alpha-AAA	-0.0148615	0.0148914	0.319363	0.581001	Amino acid related
		TG(18:1_31:0)	-0.0139039	0.0147894	0.348172	0.606486	Triglycerides
		TG(18:1_32:0)	-0.028331	0.0153046	0.0654709	0.274354	Triglycerides
		TG(18:1_32:1)	-0.0147976	0.0146056	0.312088	0.574556	Triglycerides
		TG(18:1_32:2)	0.00736866	0.0138256	0.594583	0.801565	Triglycerides
		TG(18:1_32:3)	0.0193131	0.0148106	0.193576	0.450517	Triglycerides
		TG(18:1_33:0)	-0.00474238	0.0150616	0.753159	0.87438	Triglycerides
		TG(18:1_33:1)	0.00646224	0.0148421	0.663693	0.824929	Triglycerides
		TG(18:1_33:2)	0.0296316	0.0149891	0.0492871	0.246436	Triglycerides
		TG(18:1_33:3)	0.0396997	0.0148673	0.00813733	0.098266	Triglycerides
		TG(18:1_34:1)	-0.0147372	0.0153859	0.339181	0.596958	Triglycerides
		TG(18:1_34:2)	0.00620018	0.0147927	0.67552	0.830543	Triglycerides
		TG(18:1_34:3)	0.0341843	0.0139284	0.0148829	0.128401	Triglycerides
		TG(18:1_34:4)	0.0339936	0.014695	0.0216184	0.14634	Triglycerides
		TG(18:1_35:2)	0.0382021	0.0147919	0.0104441	0.10687	Triglycerides
		TG(18:1_35:3)	0.047961	0.0145959	0.00118061	0.0738514	Triglycerides
		TG(18:1_36:0)	-0.00741001	0.0140152	0.59753	0.801565	Triglycerides
		TG(18:1_36:1)	-0.0376505	0.014974	0.0126298	0.119793	Triglycerides
		TG(18:1_36:2)	0.0193525	0.0137631	0.161081	0.405002	Triglycerides
		TG(18:1_36:3)	0.0361643	0.0137373	0.00906664	0.0997331	Triglycerides
		TG(18:1_36:4)	0.0346942	0.0140707	0.0144286	0.127171	Triglycerides
		TG(18:1_36:5)	0.0340593	0.0144563	0.0193392	0.139496	Triglycerides
		TG(18:1_36:6)	0.0209685	0.0153828	0.174222	0.421196	Triglycerides
		TG(18:1_38:5)	0.0372986	0.0146144	0.0113738	0.113143	Triglycerides
		TG(18:1_38:6)	0.00546819	0.01523	0.719904	0.856249	Triglycerides
		TG(18:1_38:7)	0.00806091	0.0149237	0.589637	0.801565	Triglycerides
		TG(18:2_28:0)	-0.00371366	0.0143162	0.795564	0.895614	Triglycerides
		TG(18:2_30:0)	-0.0160005	0.014339	0.265678	0.522396	Triglycerides
		TG(18:2_30:1)	0.00567343	0.0142765	0.691456	0.838129	Triglycerides
		TG(18:2_31:0)	0.00341091	0.0147022	0.816751	0.909798	Triglycerides
		TG(18:2_32:0)	-0.0150821	0.0153049	0.325476	0.584778	Triglycerides
		TG(18:2_32:1)	-0.000781418	0.0141073	0.955876	0.975415	Triglycerides
		TG(18:2_32:2)	0.0173741	0.013818	0.209942	0.468906	Triglycerides
		TG(18:2_33:0)	0.00847511	0.0151855	0.577332	0.793758	Triglycerides
		TG(18:2_33:1)	0.0243475	0.0149941	0.105829	0.323367	Triglycerides
		TG(18:2_33:2)	0.037718	0.0148147	0.0115715	0.113143	Triglycerides
		TG(18:2_34:0)	0.00306668	0.0153184	0.84151	0.91678	Triglycerides
		TG(18:2_34:1)	0.00697005	0.0148874	0.64011	0.814398	Triglycerides
		TG(18:2_34:2)	0.0220182	0.0143249	0.125697	0.352273	Triglycerides
		TG(18:2_34:3)	0.0377168	0.0141046	0.00804809	0.098266	Triglycerides
		TG(18:2_34:4)	0.040621	0.0146153	0.00591171	0.098266	Triglycerides
		TG(18:2_35:1)	0.035855	0.0147436	0.0158083	0.131239	Triglycerides
		TG(18:2_35:2)	0.0408425	0.0146197	0.00566478	0.098266	Triglycerides
		TG(18:2_35:3)	0.0453617	0.0146312	0.00218197	0.0738514	Triglycerides
		TG(18:2_36:0)	-0.00429489	0.0151985	0.777756	0.888864	Triglycerides
		TG(18:2_36:1)	0.0350058	0.0147448	0.0184395	0.139252	Triglycerides
		TG(18:2_36:2)	0.0366142	0.0138344	0.00870994	0.098266	Triglycerides
		TG(18:2_36:3)	0.0351446	0.0140039	0.0127961	0.119793	Triglycerides
		TG(18:2_36:4)	0.0384699	0.0140973	0.00686155	0.098266	Triglycerides
		TG(18:2_36:5)	0.0387322	0.0144451	0.00788111	0.098266	Triglycerides
		TG(18:2_38:4)	0.0452159	0.0141838	0.00163886	0.0738514	Triglycerides
		TG(18:2_38:5)	0.0411621	0.0145664	0.00514386	0.098266	Triglycerides
		TG(18:2_38:6)	0.020837	0.0147824	0.160055	0.404736	Triglycerides
		TG(18:3_30:0)	0.0125902	0.0147385	0.393889	0.639525	Triglycerides
		TG(18:3_32:0)	0.00778539	0.0148789	0.601318	0.801758	Triglycerides
		TG(18:3_32:1)	0.0206373	0.0148802	0.166859	0.412359	Triglycerides
		TG(18:3_33:2)	0.0407785	0.0140019	0.00395166	0.091512	Triglycerides
		TG(18:3_34:0)	0.0210191	0.0149844	0.162088	0.405219	Triglycerides
		TG(18:3_34:1)	0.028537	0.0142809	0.0469031	0.242792	Triglycerides
		TG(18:3_34:2)	0.035424	0.0141638	0.0131023	0.120105	Triglycerides
		TG(18:3_34:3)	0.0378936	0.0145938	0.0100423	0.105205	Triglycerides
		Cit	-0.0116217	0.0150915	0.442068	0.680105	Amino acid related
		TG(18:3_35:2)	0.0443377	0.0147047	0.00286556	0.0840564	Triglycerides
		TG(18:3_36:1)	0.0350775	0.0147451	0.0182063	0.139252	Triglycerides
		TG(18:3_36:2)	0.0386518	0.0142336	0.00713522	0.098266	Triglycerides
		TG(18:3_36:3)	0.0382979	0.0143934	0.00836215	0.098266	Triglycerides
		TG(18:3_36:4)	0.0387906	0.0143575	0.00742735	0.098266	Triglycerides
		TG(20:0_32:3)	0.00413718	0.0149752	0.782598	0.889775	Triglycerides
		TG(20:0_32:4)	0.0264441	0.014254	0.0648873	0.274354	Triglycerides
		TG(20:0_34:1)	0.00924415	0.0150101	0.538613	0.768396	Triglycerides
		Creatinine	-0.0159052	0.0148741	0.28608	0.537929	Amino acid related
		TG(20:1_30:1)	-0.00625476	0.0150274	0.677647	0.830543	Triglycerides
		TG(20:1_32:1)	-0.0061175	0.0150283	0.68435	0.83411	Triglycerides
		TG(20:1_32:2)	0.011713	0.0148904	0.432343	0.672193	Triglycerides
		TG(20:1_32:3)	0.0101709	0.0151894	0.503801	0.731592	Triglycerides
		TG(20:1_34:0)	-0.0172594	0.0147583	0.243462	0.507367	Triglycerides
		TG(20:1_34:1)	0.00110322	0.0151416	0.941983	0.970661	Triglycerides
		TG(20:1_34:2)	0.0234747	0.0147946	0.113995	0.334387	Triglycerides
		Cystine	-0.0241811	0.0152858	0.115083	0.335342	Amino acid related
		TG(20:1_34:3)	0.0251033	0.0152747	0.101697	0.320628	Triglycerides
		TG(20:2_32:0)	-0.0315618	0.0150233	0.0367768	0.204833	Triglycerides
		TG(20:2_32:1)	0.00698663	0.01412	0.621226	0.814398	Triglycerides
		TG(20:2_34:1)	0.000784526	0.0147124	0.957521	0.975415	Triglycerides
		TG(20:2_34:2)	0.0131227	0.0147715	0.375294	0.627661	Triglycerides
		TG(20:2_34:3)	0.0305358	0.0146203	0.037879	0.208334	Triglycerides
		TG(20:3_32:0)	-0.0131028	0.0149477	0.381657	0.627661	Triglycerides
		TG(20:3_32:1)	-0.00777378	0.0145574	0.593866	0.801565	Triglycerides
		TG(20:3_32:2)	0.00933492	0.0148496	0.530235	0.759946	Triglycerides
		TG(20:3_34:0)	-0.0204995	0.013642	0.134338	0.371752	Triglycerides
		TG(20:3_34:1)	0.00720016	0.0150352	0.632489	0.814398	Triglycerides
		TG(20:3_34:2)	0.0247614	0.0146897	0.0932661	0.313741	Triglycerides
		TG(20:3_34:3)	0.0464579	0.0148113	0.00193912	0.0738514	Triglycerides
		TG(20:3_36:3)	0.0465597	0.0144865	0.00150273	0.0738514	Triglycerides
		TG(20:3_36:4)	0.0495167	0.0141758	0.000575764	0.0738514	Triglycerides
		TG(20:4_30:0)	-0.0135015	0.0145022	0.352862	0.60886	Triglycerides
		TG(20:4_32:0)	-0.00713911	0.0153787	0.642942	0.814398	Triglycerides
		HArg	-0.0162786	0.0151176	0.282734	0.53622	Amino acid related
		TG(20:4_32:1)	-0.00212103	0.0148794	0.886776	0.940196	Triglycerides
		TG(20:4_32:2)	0.0157818	0.014151	0.265947	0.522396	Triglycerides
		TG(20:4_33:2)	0.00319081	0.0154111	0.836162	0.91678	Triglycerides
		TG(20:4_34:0)	-0.000887897	0.0155688	0.954572	0.975415	Triglycerides
		TG(20:4_34:1)	0.00375618	0.0151753	0.804734	0.903273	Triglycerides
		TG(20:4_34:2)	0.0191569	0.0147516	0.195412	0.450517	Triglycerides
		TG(20:4_34:3)	0.0450721	0.0144439	0.00204407	0.0738514	Triglycerides
		TG(20:4_36:2)	0.0386138	0.0143347	0.00760298	0.098266	Triglycerides
		TG(20:4_36:3)	0.0440457	0.0139741	0.00184452	0.0738514	Triglycerides
		TG(20:4_36:4)	0.0441477	0.0140879	0.00195772	0.0738514	Triglycerides
		TG(20:5_34:0)	-0.00852495	0.0148403	0.566244	0.788441	Triglycerides
		TG(20:5_34:1)	0.00223199	0.0151054	0.882665	0.938098	Triglycerides
		TG(20:5_34:2)	0.017471	0.0152941	0.25454	0.514053	Triglycerides
		TG(20:5_36:2)	0.0267844	0.015004	0.0755955	0.289235	Triglycerides
		TG(20:5_36:3)	0.021267	0.0149708	0.156839	0.401216	Triglycerides
		TG(22:4_32:0)	-0.0186798	0.0151169	0.217875	0.474579	Triglycerides
		TG(22:4_32:2)	0.00887834	0.0144521	0.539624	0.768396	Triglycerides
		TG(22:4_34:2)	0.00328899	0.0148127	0.824487	0.916096	Triglycerides
		TG(22:5_32:0)	-0.017268	0.0151212	0.25469	0.514053	Triglycerides
		TG(22:5_32:1)	-0.0153237	0.0149757	0.307303	0.568715	Triglycerides
		TG(22:5_34:1)	-0.00707034	0.0151659	0.641527	0.814398	Triglycerides
		TG(22:5_34:2)	0.0103725	0.0150615	0.491741	0.723633	Triglycerides
		TG(22:5_34:3)	0.00848872	0.0151507	0.575847	0.793758	Triglycerides
		TG(22:6_32:0)	-0.0352858	0.0144373	0.0152989	0.129452	Triglycerides
		Met-SO	-0.0221837	0.015086	0.14284	0.38558	Amino acid related
		TG(22:6_32:1)	-0.030955	0.0146612	0.0358548	0.202258	Triglycerides
		TG(22:6_34:1)	-0.0264313	0.0147119	0.0737544	0.285649	Triglycerides
		TG(22:6_34:2)	-0.0128388	0.0150877	0.395713	0.640123	Triglycerides
		TG(22:6_34:3)	-0.00163122	0.0150332	0.913691	0.96178	Triglycerides
		Hex3Cer(d18:1/16:0)	-0.0245985	0.014884	0.0998021	0.320628	Trihexosyl-ceramides
		Hex3Cer(d18:1/24:1)	-0.0161182	0.0150454	0.285188	0.537929	Trihexosyl-ceramides
		Choline	-0.0133811	0.015351	0.384321	0.628629	Vitamins and cofactors
		Orn	0.00784478	0.0149158	0.599453	0.801701	Amino acid related
		ProBetaine	-0.0207602	0.0150535	0.169246	0.413713	Amino acid related
		Sarcosine	-0.0298894	0.0152038	0.0505498	0.247573	Amino acid related
		SDMA	-0.022408	0.0151184	0.139708	0.381482	Amino acid related
		C4	-0.0115259	0.0151877	0.448714	0.683164	Acylcarnitines
		t4-OH-Pro	-0.013077	0.0147356	0.375795	0.627661	Amino acid related
		Taurine	-0.041941	0.0145163	0.00424263	0.0933378	Amino acid related
		TrpBetaine	0.0191774	0.0148226	0.197074	0.450517	Amino acid related
		Ala	-0.0195731	0.0151467	0.197613	0.450517	Amino acids
		Arg	-0.0176826	0.0149525	0.238232	0.502727	Amino acids
		Asn	-0.021233	0.0150042	0.158422	0.402923	Amino acids
		Asp	-0.0105642	0.0151216	0.485517	0.721714	Amino acids
		Cys	-0.0266598	0.0152711	0.0822287	0.306615	Amino acids
		Gln	-0.00769572	0.0145502	0.597394	0.801565	Amino acids
		Glu	-0.0268206	0.0148554	0.0723538	0.284247	Amino acids
		Gly	-0.0295445	0.0153249	0.0551413	0.247573	Amino acids
		His	-0.0245492	0.0147983	0.0985366	0.320628	Amino acids
		Ile	-0.0291423	0.014915	0.0519642	0.247573	Amino acids
		Leu	-0.0268147	0.0150681	0.0765089	0.290206	Amino acids
		Lys	-0.0194476	0.0146192	0.184784	0.441875	Amino acids
		Met	-0.0243813	0.0153653	0.113981	0.334387	Amino acids
		Phe	-0.025768	0.0153082	0.0937209	0.313741	Amino acids
		Pro	-0.0100794	0.0152264	0.508672	0.736235	Amino acids
		Ser	-0.0204099	0.0151704	0.17987	0.432473	Amino acids
		Thr	-0.0126773	0.0151884	0.404795	0.645326	Amino acids
		Trp	-0.0183878	0.0151282	0.225474	0.483944	Amino acids
		Tyr	-0.0174142	0.0151732	0.252323	0.513991	Amino acids
		Val	-0.0296585	0.0146427	0.0440087	0.231906	Amino acids
		GDCA	-0.0192084	0.0148431	0.196969	0.450517	Bile acids
