# Supplementary material for: Association Between Human Milk-Targeted Metabolites and Maternal Characteristics: Targeted Metabolomic Profiling of Human Milk in Low-Income Settings
Source: Metabolites. 2026 Feb 28;16(3):162. doi: 10.3390/metabo16030162 (PMC13028068; doi:10.3390/metabo16030162)
Supplement: Supplementary file 1 [file metabolites-16-00162-s001.zip › Sensitive Analysis .xlsx]

## Sheet: Table S4 (C)
	Child Gender	Metabolite	Correlation	P_value	FDR
		Cer(d18:1/24:1)	0.122646	0.0456704	0.0456704
		TG(16:0_32:0)	0.128357	0.0364166	0.0456704
		TG(18:2_32:0)	0.127699	0.0373948	0.0456704
		TG(18:2_36:0)	0.132702	0.0304887	0.0456704

## Sheet: Table S4 (B)
		Child Age	Metabolite	Correlation	P_value	FDR
			C0	-0.213979	0.000440996	0.00132299
			beta-Ala	-0.231046	0.000147736	0.000504574
			GABA	-0.28063	3.4788e-06	2.41342e-05
			AconAcid	-0.427248	3.86972e-13	2.8636e-11
			HipAcid	-0.204591	0.000845427	0.00228884
			Cer(d18:1/14:0)	0.130883	0.0342169	0.0370544
			Cer(d18:1/18:0)	0.247039	4.63287e-05	0.000197788
			Cer(d18:1/20:0)	0.287648	1.8376e-06	1.45696e-05
			Cer(d18:1/22:0)	0.199783	0.00105249	0.00281508
			Cer(d18:1/23:0)	0.13941	0.0232201	0.0274195
			Cer(d18:1/24:1)	-0.131012	0.0326882	0.035686
			Cer(d18:2/16:0)	-0.193442	0.00169032	0.00390887
			Cer(d18:2/18:0)	-0.144833	0.0181031	0.0226402
			Cer(d18:2/24:0)	-0.165372	0.00697694	0.0104654
			Cer(d18:2/24:1)	-0.253707	2.82588e-05	0.000130697
			CE(14:0)	0.247686	6.17091e-05	0.00024908
			DG(14:0_14:0)	0.192863	0.00197654	0.00441055
			DG(14:0_18:1)	0.224345	0.000225261	0.00073541
			DG(14:0_18:2)	0.29737	7.84026e-07	6.96215e-06
			DG(14:1_18:1)	0.282392	3.13487e-06	2.24497e-05
			DG(16:0_18:2)	0.168167	0.00597029	0.00914072
			DG(16:1_18:1)	0.237214	9.65469e-05	0.000357224
			DG(16:1_18:2)	0.238449	8.58419e-05	0.000328567
			DG(17:0_18:1)	0.172589	0.00476071	0.00767244
			DG(18:0_20:4)	-0.166912	0.00768176	0.0112025
			DG(18:1_18:1)	0.185306	0.00241062	0.00477182
			DG(18:1_18:2)	0.270116	7.89362e-06	5.00681e-05
			DG(18:1_18:3)	0.185004	0.00249829	0.0047812
			C2	-0.175301	0.00413263	0.0070034
			DG(18:2_18:2)	0.266356	1.06523e-05	6.3914e-05
			DG(18:2_18:3)	0.160875	0.0093639	0.0130694
			DG-O(16:0_18:1)	0.158213	0.0103225	0.0141457
			Hex2Cer(d18:1/16:0)	0.160097	0.00903483	0.0127754
			Hex2Cer(d18:1/18:0)	0.433954	1.2179e-13	1.35187e-11
			Hex2Cer(d18:1/20:0)	0.474708	2.34928e-16	5.21541e-14
			Hex2Cer(d18:1/22:0)	0.325013	5.83429e-08	9.25151e-07
			C12	-0.13161	0.0318952	0.0353686
			FA(20:2)	-0.127164	0.038206	0.0404076
			FA(20:3)	-0.142004	0.0205109	0.0250276
			FA22:6n-3(DHA)	-0.153293	0.0123088	0.0160738
			Hex-Cer(d18:1/14:0)	0.258858	2.95926e-05	0.000134072
			Hex-Cer(d18:1/18:0)	0.210439	0.000550772	0.00163028
			Hex-Cer(d18:1/20:0)	0.285979	2.12025e-06	1.56899e-05
			Hex-Cer(d18:1/24:0)	-0.174494	0.00431123	0.00719618
			Hex-Cer(d18:1/24:1)	-0.333466	2.49832e-08	6.16252e-07
			Hex-Cer(d18:2/22:0)	-0.182092	0.00287488	0.00524352
			Hex-Cer(d18:2/24:0)	-0.353807	2.91415e-09	1.0811e-07
			Ind-SO4	-0.189731	0.00188279	0.00426509
			LPC(16:0)	-0.184709	0.00249127	0.0047812
			PC(30:0)	-0.193412	0.00152657	0.00364406
			PC(32:0)	-0.332173	2.84916e-08	6.32514e-07
			PC(32:1)	-0.163635	0.00771899	0.0112025
			C3	-0.260847	1.70103e-05	9.44073e-05
			PC(36:2)	-0.13487	0.0278523	0.0320373
			PC(36:4)	0.121547	0.0480839	0.0488268
			PC(36:5)	0.144476	0.0200136	0.0246835
			PC(36:6)	-0.168593	0.00622906	0.00947158
			PC(38:0)	0.169212	0.00575377	0.00887039
			PC(38:3)	-0.220525	0.000289598	0.000905505
			PC(40:4)	-0.146526	0.0180762	0.0226402
			PC(40:5)	-0.148607	0.0154703	0.019738
			PC(40:6)	-0.289362	1.8168e-06	1.45696e-05
			PC(O-32:1)	-0.132582	0.0306403	0.0343542
			PC(O-34:0)	-0.349736	4.53587e-09	1.43852e-07
			PC(O-34:1)	-0.173336	0.00457966	0.007531
			PC(O-34:3)	0.13309	0.030001	0.0338082
			PC(O-36:2)	-0.121273	0.0494606	0.0494606
			PC(O-36:4)	0.120713	0.0492174	0.0494401
			PC(O-36:5)	0.179329	0.00333737	0.00592716
			PC(O-38:2)	-0.310401	2.50903e-07	3.04702e-06
			PC(O-38:3)	-0.223154	0.000271787	0.000861954
			PC(O-38:5)	0.1886	0.0020066	0.00441055
			PC(O-40:2)	-0.266998	1.01241e-05	6.24322e-05
			PC(O-40:6)	0.188292	0.00204152	0.00444332
			SM(33:1)	-0.255667	2.61683e-05	0.00012629
			SM(34:1)	-0.254326	2.69736e-05	0.000127407
			SM(34:2)	-0.298201	7.27877e-07	6.73286e-06
			SM(35:1)	-0.243975	5.78778e-05	0.000237942
			SM(36:1)	-0.139431	0.0229377	0.0272309
			SM(36:2)	-0.309996	2.473e-07	3.04702e-06
			SM(40:4)	-0.127634	0.0382234	0.0404076
			SM(41:2)	-0.208575	0.000618279	0.00173744
			SM(42:2)	-0.23347	0.000121489	0.000435011
			SM(44:2)	-0.246337	4.87641e-05	0.000204257
			TG(14:0_32:2)	0.313121	1.84298e-07	2.72761e-06
			TG(14:0_34:0)	0.12384	0.0435871	0.0450062
			TG(14:0_34:1)	0.175796	0.00402644	0.00687593
			TG(14:0_34:2)	0.306391	3.45719e-07	3.83748e-06
			TG(14:0_34:3)	0.256086	2.36112e-05	0.000119129
			TG(14:0_35:1)	0.120805	0.0490441	0.0494401
			TG(14:0_35:2)	0.165506	0.00682454	0.0103065
			TG(14:0_36:1)	0.216643	0.00037218	0.00114755
			TG(14:0_36:2)	0.26387	1.2955e-05	7.3744e-05
			TG(14:0_36:3)	0.327445	4.58309e-08	7.82651e-07
			TG(14:0_36:4)	0.309615	2.56254e-07	3.04702e-06
			TG(14:0_38:5)	0.176167	0.00394849	0.00679507
			TG(16:0_28:2)	0.196854	0.00125047	0.00326023
			TG(16:0_30:2)	0.238032	8.84048e-05	0.000332642
			TG(16:0_32:1)	0.159025	0.00937816	0.0130694
			TG(16:0_32:2)	0.302354	5.00433e-07	5.04982e-06
			TG(16:0_32:3)	0.182049	0.00288158	0.00524352
			TG(16:0_34:2)	0.133971	0.0289203	0.0328575
			TG(16:0_36:3)	0.171504	0.00503511	0.00798425
			TG(16:0_36:4)	0.205499	0.000746609	0.00204626
			TG(16:0_36:5)	0.141996	0.0205181	0.0250276
			TG(16:0_37:3)	0.156266	0.0107011	0.0145745
			TMAO	-0.244954	6.77796e-05	0.000268698
			TG(16:0_38:7)	0.122398	0.0469481	0.0482522
			1-Met-His	-0.186401	0.00226882	0.0046936
			TG(16:1_32:2)	0.223366	0.000240339	0.000773265
			TG(16:1_34:3)	0.12514	0.0414119	0.04296
			3-Met-His	-0.154303	0.0117398	0.0154683
			TG(16:1_36:3)	0.152742	0.0126286	0.016395
			TG(16:1_36:4)	0.182758	0.00277253	0.00517228
			TG(16:1_36:5)	0.1742	0.00437808	0.00725324
			TG(17:0_36:3)	0.172164	0.0048664	0.00777224
			TG(17:0_36:4)	0.148159	0.0157874	0.0200275
			TG(17:1_36:3)	0.169599	0.0055514	0.00867895
			TG(17:1_36:4)	0.130143	0.0374378	0.0399577
			TG(17:2_34:2)	0.186444	0.00274614	0.00516647
			TG(18:0_32:1)	0.139698	0.0226749	0.0272099
			TG(18:0_32:2)	0.289299	1.59361e-06	1.3607e-05
			TG(18:0_34:2)	0.131513	0.0320229	0.0353686
			TG(18:0_34:3)	0.16155	0.00829663	0.0118829
			TG(18:0_36:3)	0.12935	0.034982	0.037517
			TG(18:0_36:4)	0.176378	0.0039049	0.00677256
			TG(18:0_38:6)	-0.164919	0.00713583	0.0106319
			TG(18:1_26:0)	0.144771	0.0181529	0.0226402
			TG(18:1_28:1)	0.141531	0.0209401	0.0254028
			TG(18:1_30:0)	0.193076	0.00155634	0.00367561
			TG(18:1_30:1)	0.173131	0.00462873	0.00755572
			TG(18:1_30:2)	0.276061	4.8693e-06	3.27571e-05
			TG(18:1_32:1)	0.186285	0.00228337	0.0046936
			TG(18:1_32:2)	0.353783	2.9219e-09	1.0811e-07
			TG(18:1_32:3)	0.194582	0.00142706	0.00348141
			TG(18:1_33:2)	0.180427	0.00314616	0.00567843
			TG(18:1_33:3)	0.143327	0.019584	0.0242886
			TG(18:1_34:2)	0.185739	0.00235355	0.00470711
			TG(18:1_34:3)	0.158538	0.00960036	0.0132378
			TG(18:1_34:4)	0.162885	0.00777111	0.0112025
			TG(18:1_35:2)	0.12587	0.0402297	0.0422074
			TG(18:1_35:3)	0.131217	0.0324149	0.0356242
			TG(18:1_36:2)	0.133898	0.0290093	0.0328575
			TG(18:1_36:3)	0.19949	0.00107089	0.00283022
			TG(18:1_36:4)	0.186954	0.0022	0.00465142
			TG(18:1_36:5)	0.139568	0.0228027	0.0272161
			TG(18:1_36:6)	0.135425	0.0272099	0.0314615
			TG(18:2_28:0)	0.286698	1.99369e-06	1.5262e-05
			TG(18:2_30:0)	0.304856	3.98171e-07	4.20923e-06
			TG(18:2_30:1)	0.265395	1.14927e-05	6.71417e-05
			TG(18:2_31:0)	0.16291	0.00776122	0.0112025
			TG(18:2_32:0)	0.158934	0.00941936	0.0130694
			TG(18:2_32:1)	0.329432	3.75691e-08	7.58212e-07
			TG(18:2_32:2)	0.345313	7.28315e-09	2.02107e-07
			TG(18:2_33:0)	0.121273	0.048167	0.0488268
			TG(18:2_33:1)	0.160529	0.00871995	0.0124092
			TG(18:2_33:2)	0.190345	0.00181849	0.00416191
			TG(18:2_34:0)	0.169249	0.00565136	0.00877345
			TG(18:2_34:1)	0.184981	0.00245422	0.00477928
			TG(18:2_34:2)	0.239682	7.86761e-05	0.000306423
			TG(18:2_34:3)	0.187109	0.00218111	0.00465142
			TG(18:2_34:4)	0.179391	0.0033264	0.00592716
			TG(18:2_35:1)	0.196684	0.00126297	0.00326023
			TG(18:2_35:2)	0.188756	0.00198908	0.00441055
			TG(18:2_35:3)	0.155473	0.0112644	0.0151007
			TG(18:2_36:0)	0.187625	0.00211915	0.00456749
			TG(18:2_36:1)	0.172554	0.00476935	0.00767244
			TG(18:2_36:2)	0.193986	0.00147698	0.00356401
			TG(18:2_36:3)	0.206564	0.000699617	0.00194144
			TG(18:2_36:4)	0.19472	0.00141566	0.00348141
			TG(18:2_36:5)	0.155131	0.0112915	0.0151007
			TG(18:2_38:5)	0.121376	0.0479771	0.0488268
			TG(18:2_38:6)	0.132667	0.0311709	0.0347735
			TG(18:3_30:0)	0.208803	0.000609644	0.00173514
			TG(18:3_32:1)	0.134271	0.0285605	0.0326826
			TG(18:3_34:2)	0.136962	0.0254964	0.0296346
			TG(20:0_32:3)	0.170666	0.00525652	0.00827623
			TG(20:0_32:4)	0.251463	3.34261e-05	0.000148412
			TG(20:0_34:1)	0.23449	0.000116661	0.00042457
			Creatinine	-0.227839	0.000199772	0.000661932
			TG(20:1_30:1)	-0.155672	0.0110063	0.0148987
			TG(20:1_32:2)	0.185169	0.0024289	0.00477182
			TG(20:1_34:0)	-0.17892	0.00341124	0.00601029
			TG(20:3_32:2)	0.18667	0.00227872	0.0046936
			TG(20:3_34:0)	-0.399863	1.23866e-11	6.87458e-10
			TG(20:3_34:1)	-0.130934	0.0327926	0.035686
			TG(20:4_30:0)	0.152519	0.0127607	0.0164702
			TG(20:4_32:1)	0.194609	0.00142479	0.00348141
			TG(20:4_32:2)	0.327478	4.568e-08	7.82651e-07
			TG(20:4_34:1)	0.13709	0.0253574	0.0296281
			TG(20:4_34:2)	0.182436	0.00282154	0.00521985
			TG(20:4_34:3)	0.210297	0.00058333	0.00170394
			TG(20:4_36:3)	0.215728	0.00039461	0.00120005
			TG(20:4_36:4)	0.194395	0.00166997	0.00390247
			TG(20:5_34:0)	-0.1318	0.0346999	0.037395
			TG(20:5_34:2)	0.19527	0.00137131	0.00345945
			TG(22:4_32:2)	0.301427	6.96936e-07	6.72694e-06
			TG(22:4_34:2)	0.126781	0.0403062	0.0422074
			TG(22:5_32:1)	0.16434	0.00723184	0.0107031
			TG(22:5_34:2)	0.186915	0.00233699	0.00470711
			Met-SO	-0.139722	0.0226516	0.0272099
			ProBetaine	-0.199491	0.00133404	0.00340411
			Sarcosine	-0.12821	0.0407818	0.042505
			C4	-0.184063	0.00258142	0.00489807
			t4-OH-Pro	-0.259553	1.87907e-05	0.000101745
			Taurine	-0.185813	0.00234395	0.00470711
			TrpBetaine	-0.176709	0.0038372	0.00670755
			Ala	-0.137779	0.0246234	0.0289227
			Arg	-0.257871	2.06105e-05	0.000108941
			Cys	-0.174977	0.00420359	0.00706967
			Gln	0.259138	2.41479e-05	0.000119129
			Glu	-0.154239	0.0117754	0.0154683
			His	-0.23023	0.000151699	0.000510259
			Ile	-0.249551	4.41078e-05	0.000191999
			Leu	-0.255865	2.40111e-05	0.000119129
			Lys	-0.311685	2.60781e-07	3.04702e-06
			Met	-0.153215	0.0145155	0.0186269
			Phe	-0.155191	0.0117332	0.0154683
			Pro	-0.231585	0.000138296	0.000479713
			Trp	-0.209209	0.000594518	0.00171406
			Tyr	-0.232999	0.000125504	0.000442253
			Val	-0.273271	6.11725e-06	3.9942e-05

## Sheet: Table S4 (A)
		MotherAge	Metabolite	Correlation	P_value	FDR
			Putrescine	-0.139107	0.0263333	0.0424479
			Cer(d16:1/22:0)	-0.155808	0.0129144	0.0316989
			Cer(d18:1/14:0)	-0.162759	0.00830253	0.0316989
			Cer(d18:1/18:0)	-0.131956	0.0314429	0.0424479
			Cer(d18:1/20:0)	-0.157431	0.0101234	0.0316989
			Cer(d18:1/22:0)	-0.136002	0.0265551	0.0424479
			Cer(d18:2/18:0)	-0.132639	0.0305683	0.0424479
			Cer(d18:2/20:0)	-0.177221	0.00373439	0.0252071
			Cer(d18:2/22:0)	-0.137045	0.0254064	0.0424479
			DG(14:0_14:0)	-0.12387	0.0481616	0.0481616
			FA(14:0)	-0.185029	0.00254278	0.0252071
			PC(O-34:3)	-0.154186	0.0118049	0.0316989
			PC(O-36:3)	-0.153376	0.0122607	0.0316989
			PC(O-40:5)	-0.125014	0.0416179	0.0449473
			PC(O-40:6)	-0.140042	0.0223405	0.0424479
			TG(16:0_30:2)	-0.126134	0.0398103	0.0447866
			TG(17:0_34:3)	0.178119	0.00356037	0.0252071
			TG(17:0_36:3)	0.127909	0.0370809	0.0447866
			TG(18:1_33:3)	0.160378	0.008913	0.0316989
			TG(18:1_35:3)	0.126592	0.0390894	0.0447866
			TG(18:3_35:2)	0.13594	0.0306492	0.0424479
			TG(20:1_34:3)	0.121556	0.0480668	0.0481616
			TG(20:3_34:3)	0.129714	0.0344687	0.0443169
			TG(20:5_34:0)	0.13941	0.0254216	0.0424479
			TG(20:5_34:1)	0.156905	0.0103807	0.0316989
			TG(20:5_34:2)	0.135463	0.0271656	0.0424479
			TG(20:5_36:2)	0.185022	0.00264251	0.0252071

## Sheet: Table S4 (F)
		MotherBMI	Metabolite	Correlation	P_value	FDR
			Putrescine	-0.163489	0.00890952	0.0172601
			Spermidine	-0.129363	0.0349643	0.0393901
			Cer(d16:1/24:0)	-0.127713	0.0407758	0.0418937
			Cer(d18:1/14:0)	-0.159244	0.0098298	0.0185458
			Cer(d18:1/16:0)	-0.151475	0.0133931	0.0210351
			Cer(d18:1/18:0)	-0.149141	0.0149088	0.0228773
			Cer(d18:1/20:0)	-0.12193	0.0469579	0.0469579
			CE(14:0)	-0.173776	0.00530256	0.0157309
			DG(14:0_14:0)	-0.173291	0.00552596	0.0158648
			DG(14:0_18:1)	-0.144046	0.0187465	0.0264832
			DG(14:0_18:2)	-0.151892	0.0131372	0.0210351
			DG(18:1_18:1)	-0.20609	0.000720196	0.00674094
			DG(18:1_18:2)	-0.220177	0.000296235	0.00527298
			DG(18:1_18:3)	-0.143047	0.0198261	0.0271465
			DG(18:1_20:2)	-0.199135	0.00109364	0.00785083
			DG(18:2_18:2)	-0.184787	0.00248071	0.0110392
			DG(18:2_18:3)	-0.141178	0.0227935	0.0290311
			Hex2Cer(d18:1/18:0)	-0.135032	0.0276634	0.0332709
			Hex2Cer(d18:1/20:0)	-0.154797	0.0114705	0.0200171
			Hex-Cer(d18:1/14:0)	-0.128355	0.0409523	0.0418937
			Hex-Cer(d18:1/18:0)	-0.143338	0.0193427	0.0268985
			Hex-Cer(d18:1/20:0)	-0.188977	0.00196453	0.0102849
			LPC(18:2)	-0.128147	0.0367271	0.0398624
			PC(28:1)	-0.137788	0.0246149	0.0308553
			PC(32:2)	-0.171085	0.00514481	0.0157309
			PC(34:1)	-0.129801	0.0343469	0.0391906
			PC(34:2)	-0.155244	0.0112313	0.0199917
			PC(36:2)	-0.126105	0.0398563	0.0417319
			PC(36:3)	-0.176593	0.00386081	0.0140624
			PC(36:4)	-0.141332	0.0213691	0.0279684
			PC(38:0)	-0.17649	0.00395012	0.0140624
			PC(O-34:2)	-0.127763	0.0372979	0.0399942
			PC(O-34:3)	-0.19593	0.00131975	0.00785083
			PC(O-36:3)	-0.155483	0.011105	0.0199917
			PC(O-36:4)	-0.137247	0.0251891	0.0311366
			PC(O-36:5)	-0.195885	0.00132317	0.00785083
			PC(O-38:5)	-0.151963	0.013094	0.0210351
			PC(O-38:6)	-0.147631	0.0159674	0.0240864
			PC(O-40:5)	-0.171008	0.00516527	0.0157309
			PC(O-40:6)	-0.16745	0.00619055	0.0166957
			TG(14:0_36:2)	-0.145947	0.0172242	0.0251303
			TG(14:0_36:3)	-0.163048	0.00770903	0.0172601
			TG(16:0_33:1)	0.151348	0.0134719	0.0210351
			TG(16:0_33:2)	0.154254	0.0117671	0.0201398
			TG(16:0_34:3)	0.186288	0.00228304	0.0106943
			TG(16:0_34:4)	0.24229	6.5333e-05	0.00193821
			TG(16:0_35:1)	0.176566	0.00386622	0.0140624
			TG(16:0_35:2)	0.161411	0.00835318	0.0172601
			TG(16:0_35:3)	0.167749	0.0060977	0.0166957
			TG(16:0_38:4)	0.153032	0.0124595	0.0209226
			TG(16:1_32:0)	0.209781	0.000573775	0.00638324
			TG(16:1_32:1)	0.160653	0.00866716	0.0172601
			TG(16:1_33:1)	0.249877	3.75997e-05	0.00167318
			TG(16:1_34:0)	0.205263	0.000757408	0.00674094
			TG(16:1_34:1)	0.164778	0.00707633	0.0172601
			TG(16:1_34:2)	0.163287	0.00761851	0.0172601
			TG(16:1_34:3)	0.160834	0.00859135	0.0172601
			TG(16:1_36:1)	0.21612	0.000384845	0.00570853
			TG(17:0_32:1)	0.163347	0.00759623	0.0172601
			TG(17:0_34:1)	0.160232	0.00884639	0.0172601
			TG(17:0_34:2)	0.173403	0.00456374	0.0150434
			TG(17:0_34:3)	0.291191	1.35214e-06	0.00012034
			TG(17:1_32:1)	0.17459	0.00428979	0.0146843
			TG(17:1_34:1)	0.222745	0.000250383	0.00527298
			TG(17:1_34:2)	0.196784	0.00125559	0.00785083
			TG(17:1_34:3)	0.21691	0.00046149	0.00586752
			TG(18:1_30:2)	-0.146582	0.0167409	0.0248323
			TG(18:1_32:2)	-0.136629	0.025859	0.0315267
			TG(18:1_33:0)	0.14476	0.0181618	0.026071
			TG(18:1_33:1)	0.141334	0.021121	0.0279684
			TG(18:1_36:2)	-0.187783	0.00210052	0.0103859
			TG(18:1_36:3)	-0.178365	0.00351391	0.0140624
			TG(18:1_36:4)	-0.160059	0.00892097	0.0172601
			TG(18:2_30:1)	-0.139537	0.0228334	0.0290311
			TG(18:2_32:2)	-0.1286	0.0360611	0.0398624
			TG(18:2_33:0)	0.134413	0.028391	0.0334982
			TG(18:2_36:2)	-0.19374	0.00149805	0.00833291
			TG(18:2_36:3)	-0.166769	0.00640633	0.0167695
			TG(18:2_36:4)	-0.133524	0.029465	0.034057
			TG(20:2_32:0)	0.128267	0.0365497	0.0398624
			TG(20:3_32:0)	0.176279	0.00392529	0.0140624
			TG(20:3_32:1)	0.122698	0.0455773	0.0460952
			TG(20:3_34:0)	0.203673	0.000834027	0.00674803
			TG(20:3_34:1)	0.163273	0.00762383	0.0172601
			TG(20:4_32:2)	-0.126996	0.0384646	0.0407541
			TG(20:4_36:2)	-0.134233	0.0286052	0.0334982
			TG(20:4_36:3)	-0.161875	0.00816566	0.0172601
			TG(20:5_34:0)	0.144397	0.0205733	0.0277428
			TG(22:4_32:2)	-0.159181	0.0100022	0.0185458

## Sheet: Table S4 (D)
	MotherDeliveryType	Metabolite	Correlation	P_value	FDR
		DG(14:1_18:1)	-0.188941	0.00395056	0.020338
		DG(16:0_16:1)	-0.140791	0.0320675	0.0405064
		DG(16:0_18:1)	-0.178679	0.00635564	0.020338
		DG(16:0_18:2)	-0.151639	0.0208547	0.0333577
		DG(16:1_18:0)	-0.142992	0.0294489	0.0402522
		DG(16:1_18:1)	-0.131152	0.0464659	0.047139
		DG(16:1_18:2)	-0.149068	0.0231488	0.0347232
		DG(17:0_18:1)	-0.141748	0.0309053	0.0402522
		DG(18:1_18:1)	-0.250123	0.000117846	0.00565662
		DG(18:1_18:2)	-0.182613	0.00527154	0.020338
		Hex2Cer(d18:1/18:0)	-0.212585	0.00112267	0.0138016
		Hex2Cer(d18:1/20:0)	-0.174151	0.00784632	0.0221543
		FA(18:1)	-0.132586	0.0436438	0.047139
		FA20:4n-6(AA)	-0.143298	0.0290998	0.0402522
		Hex-Cer(d18:1/18:0)	-0.155823	0.0175426	0.0323864
		Hex-Cer(d18:1/20:0)	-0.151002	0.021404	0.0333577
		PC(34:2)	-0.166233	0.0112131	0.02563
		PC(36:2)	-0.174795	0.007617	0.0221543
		PC(36:3)	-0.181535	0.0055507	0.020338
		PC(O-34:2)	-0.167839	0.0104423	0.02563
		TG(14:0_38:4)	0.15588	0.0175006	0.0323864
		TG(14:0_38:5)	0.135986	0.0384793	0.0451091
		TG(16:0_34:1)	-0.141646	0.0310278	0.0402522
		TG(16:0_34:2)	-0.161187	0.0139728	0.0291607
		TG(16:0_36:2)	-0.210899	0.00123188	0.0138016
		TG(16:0_36:3)	-0.187627	0.00413164	0.020338
		TG(16:0_36:4)	-0.130472	0.047139	0.047139
		TG(16:1_34:0)	-0.13595	0.0385307	0.0451091
		TG(16:1_34:1)	-0.154765	0.0183334	0.0325927
		TG(16:1_34:2)	-0.137504	0.0363456	0.044733
		TG(16:1_36:1)	-0.150843	0.0215435	0.0333577
		TG(16:1_36:2)	-0.166907	0.0108838	0.02563
		TG(18:0_34:2)	-0.189817	0.00370761	0.020338
		TG(18:0_34:3)	-0.163116	0.0128547	0.0280467
		TG(18:0_36:2)	-0.151426	0.0213193	0.0333577
		TG(18:0_36:3)	-0.217002	0.000877355	0.0138016
		TG(18:1_32:0)	-0.145157	0.0270533	0.0393502
		TG(18:1_32:1)	-0.134777	0.0402525	0.0460028
		TG(18:1_34:1)	-0.15953	0.015001	0.030002
		TG(18:1_34:2)	-0.196899	0.00259172	0.020338
		TG(18:1_34:3)	-0.130828	0.0465344	0.047139
		TG(18:1_36:0)	-0.186047	0.00446433	0.020338
		TG(18:1_36:2)	-0.208065	0.00143767	0.0138016
		TG(18:1_36:3)	-0.131576	0.0452847	0.047139
		TG(18:2_32:0)	-0.13343	0.0423104	0.047139
		TG(18:2_34:0)	-0.168401	0.0101838	0.02563
		TG(18:2_34:1)	-0.17937	0.00615169	0.020338
		TG(20:0_32:3)	-0.178906	0.00628802	0.020338

## Sheet: Table S4 (G)
		MotherHouseholdIncome	Metabolite	Correlation	P_value	FDR
			Hexose	0.125976	0.0400617	0.0461873
			PC(O-34:0)	0.124708	0.0421248	0.0461873
			PC(O-36:1)	0.12435	0.0427233	0.0461873
			PC(O-36:2)	0.123756	0.0449476	0.0473132
			PC(O-36:3)	0.131252	0.0323682	0.0461873
			PC(O-38:3)	0.129972	0.0354966	0.0461873
			PC(O-40:2)	0.144721	0.0181936	0.0461873
			SM(38:3)	0.121623	0.0492361	0.0492361
			SM(40:4)	0.130422	0.0341659	0.0461873
			SM(41:2)	0.125075	0.0415188	0.0461873
			SM(43:1)	0.125995	0.0400303	0.0461873
			TG(16:0_38:6)	-0.150126	0.014252	0.04072
			TG(16:0_40:6)	-0.164965	0.007011	0.0254945
			TG(16:0_40:7)	-0.196677	0.00126351	0.00994573
			TG(16:0_40:8)	-0.176985	0.00384818	0.017103
			TG(18:0_38:6)	-0.191599	0.00172825	0.00994573
			TG(18:1_38:6)	-0.188755	0.00198915	0.00994573
			TG(18:2_38:6)	-0.199578	0.00111319	0.00994573
			Cystine	0.120866	0.0489292	0.0492361
			TG(20:3_34:0)	0.142944	0.0196817	0.0461873
			TG(20:5_34:0)	-0.126928	0.0420396	0.0461873
			TG(20:5_34:1)	-0.138585	0.0237882	0.0461873
			TG(20:5_34:2)	-0.132229	0.0310911	0.0461873
			TG(20:5_36:2)	-0.166447	0.00693072	0.0254945
			TG(22:5_32:1)	-0.132751	0.0304261	0.0461873
			TG(22:5_34:2)	-0.138143	0.0250663	0.0461873
			TG(22:6_32:0)	-0.155785	0.0109476	0.0364921
			Met-SO	0.152935	0.0125158	0.0385102
			TG(22:6_32:1)	-0.189668	0.00188952	0.00994573
			TG(22:6_34:1)	-0.19076	0.00177629	0.00994573
			TG(22:6_34:2)	-0.201456	0.000952761	0.00994573
			TG(22:6_34:3)	-0.214815	0.000499304	0.00994573
			SDMA	0.142305	0.0219769	0.0461873
			Asn	0.130005	0.0347486	0.0461873
			Cys	0.128384	0.0363765	0.0461873
			Glu	0.127514	0.0376732	0.0461873
			Gly	0.136155	0.0263835	0.0461873
			His	0.131886	0.0315341	0.0461873
			Ser	0.137303	0.0251292	0.0461873
			Tyr	0.132323	0.0309702	0.0461873

## Sheet: Table S4 (E)
		BreastfedBefore_Num	Metabolite	Correlation	P_value	FDR
			HipAcid	0.173956	0.0046655	0.0178644
			Cer(d18:1/20:0)	-0.12628	0.0395796	0.0426839
			p-Cresol-SO4	0.129242	0.0361925	0.0406243
			DG(18:1_18:1)	-0.131019	0.0326792	0.03913
			DG(18:1_18:2)	-0.125077	0.0415156	0.0437665
			FA20:5n-3(EPA)	0.207612	0.000656083	0.00605558
			FA22:6n-3(DHA)	0.123736	0.0437665	0.0437665
			PC(38:0)	-0.164146	0.00741372	0.0201044
			PC(O-40:6)	-0.202157	0.000913628	0.0062812
			TG(14:0_36:3)	-0.140049	0.0223337	0.0316018
			TG(16:0_36:3)	-0.16294	0.00775013	0.0201044
			TG(16:0_36:4)	-0.168882	0.00575759	0.0178644
			TG(16:1_33:1)	0.132271	0.0310375	0.03913
			TG(16:1_36:3)	-0.145295	0.0177343	0.0278681
			TG(16:1_36:4)	-0.139972	0.0224086	0.0316018
			TG(17:0_32:1)	0.137809	0.0245922	0.0338142
			TG(17:1_32:1)	0.150463	0.0140327	0.0233971
			TG(18:0_36:4)	-0.129559	0.0346859	0.0397443
			TG(18:1_30:2)	-0.173612	0.00451442	0.0178644
			TG(18:1_32:2)	-0.153224	0.0123485	0.022639
			TG(18:1_34:2)	-0.16858	0.00584654	0.0178644
			TG(18:1_34:3)	-0.158122	0.00979385	0.0224855
			TG(18:1_36:0)	-0.150487	0.0140173	0.0233971
			TG(18:1_36:2)	-0.206265	0.000712523	0.00605558
			TG(18:1_36:3)	-0.218718	0.000325644	0.00597014
			TG(18:1_36:4)	-0.184854	0.0024715	0.0135932
			TG(18:2_30:1)	-0.162188	0.00804177	0.0201044
			TG(18:2_32:1)	-0.124337	0.0427446	0.0437665
			TG(18:2_32:2)	-0.153747	0.0120504	0.022639
			TG(18:2_34:1)	-0.15484	0.0114471	0.0224855
			TG(18:2_34:2)	-0.204977	0.000770711	0.00605558
			TG(18:2_34:3)	-0.156351	0.010658	0.0224855
			TG(18:2_36:2)	-0.228295	0.00017295	0.00475612
			TG(18:2_36:3)	-0.213229	0.000462403	0.00605558
			TG(18:2_36:4)	-0.172701	0.00473304	0.0178644
			TG(18:2_38:4)	-0.190832	0.00176897	0.0108103
			TG(18:3_34:2)	-0.13108	0.0325976	0.03913
			TG(18:3_36:2)	-0.157459	0.0101099	0.0224855
			TG(18:3_36:3)	-0.133232	0.0298243	0.03913
			TG(20:0_32:3)	-0.168757	0.00579427	0.0178644
			TG(20:0_32:4)	-0.155751	0.0109652	0.0224855
			TG(20:2_34:2)	-0.15499	0.0113666	0.0224855
			TG(20:2_34:3)	-0.130502	0.0333777	0.03913
			TG(20:3_34:2)	-0.132003	0.0313824	0.03913
			TG(20:3_36:3)	-0.150455	0.0140383	0.0233971
			TG(20:4_34:1)	-0.126986	0.0384787	0.0423266
			TG(20:4_34:2)	-0.170613	0.00527096	0.0178644
			TG(20:4_36:2)	-0.146209	0.0170233	0.0275376
			TG(20:4_36:3)	-0.170589	0.00527743	0.0178644
			TG(20:5_34:0)	0.235711	0.000136631	0.00475612
			TG(20:5_34:1)	0.166005	0.00665631	0.0192683
			TG(22:4_34:2)	-0.131451	0.0334383	0.03913
			TG(22:6_32:0)	0.142316	0.0202325	0.0309108
			TG(22:6_34:3)	0.125782	0.0431234	0.0437665
			Taurine	0.140606	0.0218008	0.0316018

## Sheet: Table S4 (H)
	Mother Education	Metabolite	Correlation	P_value	FDR
		beta-Ala	0.152427	0.0129866	0.0216971
		AconAcid	0.128245	0.0373009	0.0405574
		Cer(d18:1/24:0)	-0.124908	0.0417931	0.0437072
		Cer(d18:2/16:0)	0.150274	0.0151027	0.02346
		DG(14:0_18:1)	-0.156792	0.0104369	0.0183314
		DG(14:1_18:1)	-0.175122	0.00431743	0.00985814
		DG(16:0_16:1)	-0.17731	0.00371686	0.00880063
		DG(16:0_20:3)	-0.123988	0.0433358	0.0449773
		DG(16:1_18:0)	-0.146803	0.0165752	0.0239032
		DG(16:1_18:1)	-0.18892	0.00201027	0.00612016
		DG(18:1_18:3)	0.127623	0.0378725	0.0406953
		DG-O(16:0_18:1)	-0.14649	0.0176626	0.0244422
		Hex2Cer(d18:1/18:0)	-0.145962	0.0172133	0.0240634
		FA20:4n-6(AA)	-0.205904	0.000728418	0.00357929
		FA20:5n-3(EPA)	-0.205754	0.000735105	0.00357929
		FA22:6n-3(DHA)	-0.223699	0.000235114	0.00250185
		Hex-Cer(d18:1/14:0)	-0.159891	0.0107072	0.0184553
		Hex-Cer(d18:1/18:0)	-0.131661	0.0318278	0.0372684
		LPC(18:1)	-0.181597	0.00295316	0.0075655
		LPC(18:2)	-0.181418	0.00298202	0.0075655
		LPC(20:4)	-0.210628	0.000585627	0.00334295
		PC(28:1)	-0.148412	0.0154117	0.02346
		PC(30:0)	-0.131284	0.032325	0.0374069
		PC(32:1)	-0.173902	0.00459992	0.0102057
		PC(32:2)	-0.19749	0.00120482	0.00500183
		PC(34:1)	-0.150482	0.0140207	0.0226301
		PC(34:2)	-0.212781	0.000475643	0.003103
		PC(36:2)	-0.127285	0.0380219	0.0406953
		PC(36:3)	-0.194452	0.00143783	0.00524849
		PC(36:4)	-0.22459	0.000227834	0.00250185
		PC(36:5)	-0.222152	0.000314534	0.0026516
		PC(38:3)	-0.136266	0.0262599	0.0335693
		PC(38:4)	-0.213547	0.000464707	0.003103
		PC(38:5)	-0.253721	2.82289e-05	0.000773471
		PC(38:6)	-0.241269	7.02836e-05	0.00134077
		PC(40:5)	-0.186118	0.00234943	0.00643744
		PC(40:6)	-0.178266	0.00372582	0.00880063
		PC(O-30:1)	-0.198832	0.0013259	0.00518995
		PC(O-32:1)	-0.169858	0.00547847	0.0115469
		PC(O-34:1)	-0.120959	0.0487541	0.0491126
		PC(O-34:2)	-0.13643	0.026079	0.0335693
		PC(O-34:3)	-0.205258	0.000757659	0.00357929
		PC(O-36:3)	-0.123788	0.043677	0.0449906
		PC(O-36:4)	-0.210876	0.000535992	0.00325922
		PC(O-36:5)	-0.17592	0.00400039	0.00928904
		PC(O-38:4)	-0.206735	0.00069236	0.00357929
		PC(O-38:5)	-0.170862	0.00520403	0.0111399
		SM(42:1)	-0.121398	0.0479362	0.0486464
		TG(14:0_32:2)	-0.151271	0.0135203	0.0223166
		TG(14:0_34:0)	-0.137727	0.0246791	0.0323944
		TG(14:0_34:1)	-0.2044	0.000798139	0.00364484
		TG(14:0_34:2)	-0.224087	0.000229147	0.00250185
		TG(14:0_35:1)	-0.156117	0.0107768	0.0184553
		TG(14:0_35:2)	-0.181927	0.00290077	0.0075655
		TG(14:0_36:2)	-0.169096	0.00569529	0.011822
		TG(16:0_28:1)	-0.173173	0.00461862	0.0102057
		TG(16:0_30:2)	-0.144198	0.0186214	0.02542
		TG(16:0_32:1)	-0.223552	0.000237402	0.00250185
		TG(16:0_32:2)	-0.218017	0.000340736	0.0026516
		TG(16:0_33:1)	-0.153956	0.0119329	0.0201829
		TG(16:0_33:2)	-0.147231	0.0162583	0.0236956
		TG(16:0_34:2)	-0.12807	0.0368401	0.0403768
		TG(16:0_35:2)	-0.145975	0.0172032	0.0240634
		TG(16:0_36:5)	0.16404	0.00734015	0.0143657
		TG(16:0_38:6)	-0.129686	0.0345077	0.0387504
		TG(16:0_40:6)	-0.182143	0.00286695	0.0075655
		TG(16:0_40:7)	-0.13054	0.0333264	0.0377332
		TG(16:1_28:0)	-0.268632	8.88967e-06	0.000773471
		TG(16:1_30:1)	-0.157215	0.0102281	0.0182178
		TG(16:1_32:0)	-0.214324	0.000431457	0.003103
		TG(16:1_32:1)	-0.25397	2.77056e-05	0.000773471
		TG(16:1_32:2)	-0.194237	0.00145579	0.00524849
		TG(16:1_33:1)	-0.210545	0.000547168	0.00325922
		TG(16:1_34:0)	-0.18608	0.00230953	0.00643744
		TG(16:1_34:1)	-0.188987	0.00196336	0.00611318
		TG(16:1_34:2)	-0.145984	0.0171958	0.0240634
		TG(16:1_36:1)	-0.133476	0.0295237	0.0354803
		3-Met-His	0.217672	0.000348386	0.0026516
		TG(17:0_32:1)	-0.16579	0.0067285	0.013556
		TG(17:0_36:4)	0.131406	0.0324921	0.0374069
		TG(17:1_32:1)	-0.242908	6.24998e-05	0.00134077
		TG(17:1_34:1)	-0.147359	0.0161645	0.0236956
		TG(18:0_30:1)	-0.13265	0.0305546	0.036086
		TG(18:0_32:1)	-0.189117	0.00194908	0.00611318
		TG(18:0_32:2)	-0.161267	0.00841187	0.0159617
		TG(18:0_36:4)	0.129057	0.0354003	0.0392477
		TG(18:0_36:5)	0.170901	0.00519372	0.0111399
		TG(18:1_26:0)	-0.162986	0.00773259	0.0149206
		TG(18:1_30:0)	-0.194999	0.00139298	0.00524849
		TG(18:1_31:0)	-0.147523	0.0160452	0.0236956
		TG(18:1_32:1)	-0.200794	0.000991158	0.00424339
		TG(18:1_33:1)	-0.133693	0.0292579	0.0354803
		TG(18:1_34:3)	0.137586	0.0248278	0.0323944
		TG(18:1_36:3)	0.12626	0.0396117	0.0420682
		TG(18:1_36:4)	0.165243	0.00691465	0.0137291
		TG(18:1_36:5)	0.179059	0.00338603	0.00828368
		TG(18:2_28:0)	-0.136077	0.0264714	0.0335693
		TG(18:2_30:0)	-0.166513	0.00648909	0.0132687
		TG(18:2_31:0)	-0.120602	0.0494295	0.0494295
		TG(18:2_34:3)	0.141646	0.0208348	0.027984
		TG(18:2_35:3)	0.131005	0.0330294	0.0377086
		TG(18:2_36:2)	0.134804	0.0279291	0.034471
		TG(18:2_36:3)	0.148545	0.0153188	0.02346
		TG(18:2_36:4)	0.161041	0.00850515	0.0159617
		TG(18:2_36:5)	0.159941	0.00897213	0.0166106
		TG(18:2_38:4)	0.150451	0.0140406	0.0226301
		TG(18:3_32:1)	0.125107	0.0414653	0.043698
		TG(18:3_34:0)	0.132719	0.030467	0.036086
		TG(18:3_34:1)	0.191367	0.00171602	0.00587737
		TG(18:3_34:2)	0.186223	0.00229129	0.00643744
		TG(18:3_34:3)	0.190174	0.00183621	0.00598953
		TG(18:3_35:2)	0.195217	0.00180969	0.00598953
		TG(18:3_36:1)	0.221445	0.000272693	0.00261636
		TG(18:3_36:2)	0.220692	0.000286463	0.00261636
		TG(18:3_36:3)	0.203479	0.000843832	0.00372919
		TG(18:3_36:4)	0.186509	0.00229918	0.00643744
		TG(20:1_32:3)	0.135153	0.0293476	0.0354803
		TG(20:1_34:0)	0.150019	0.0143216	0.0228147
		TG(20:1_34:3)	0.135692	0.0271959	0.0338713
		TG(20:2_32:1)	-0.14842	0.0154061	0.02346
		TG(20:2_34:3)	0.135866	0.0267084	0.0335693
		TG(20:3_32:0)	-0.159081	0.00935263	0.0170841
		TG(20:4_30:0)	-0.157193	0.0102392	0.0182178
		TG(20:4_32:0)	-0.205592	0.000742405	0.00357929
		TG(20:4_34:0)	-0.12348	0.0442081	0.0451978
		TG(22:4_32:0)	-0.254993	2.65722e-05	0.000773471
		TG(22:5_32:0)	-0.260505	1.68331e-05	0.000773471
		TG(22:5_32:1)	-0.235172	0.000107984	0.00164375
		TG(22:5_34:1)	-0.196454	0.00128004	0.00515781
		TG(22:5_34:2)	-0.180805	0.00325581	0.00810993
		TG(22:6_32:0)	-0.239751	7.82933e-05	0.00134077
		TG(22:6_32:1)	-0.193784	0.00149423	0.00524896
		TG(22:6_34:1)	-0.144054	0.0187403	0.02542
		TG(22:6_34:2)	-0.13917	0.0231978	0.0308554
		TG(22:6_34:3)	-0.189171	0.00223305	0.00643744
		Lys	0.149167	0.0156715	0.0235934
		Val	0.128971	0.0355235	0.0392477
