# Supplementary material for: Association Between Human Milk-Targeted Metabolites and Maternal Characteristics: Targeted Metabolomic Profiling of Human Milk in Low-Income Settings
Source: Metabolites. 2026 Feb 28;16(3):162. doi: 10.3390/metabo16030162 (PMC13028068; doi:10.3390/metabo16030162)
Supplement: Supplementary file 1 [file metabolites-16-00162-s001.zip › Supplemtnray Data MDPI.xlsx]

## Sheet: Table S1
	Abbreviation	Analyte Name	Analyte Class
	C0	Carnitine	Acylcarnitines
	C2	Acetylcarnitine	Acylcarnitines
	C3	Propionylcarnitine	Acylcarnitines
	C3-DC (C4-OH)	Malonylcarnitine (Hydroxybutyrylcarnitine)	Acylcarnitines
	C3-OH	Hydroxypropionyl-carnitine	Acylcarnitines
	C3:1	Propenoyl-carnitine	Acylcarnitines
	C4	Butyrylcarnitine	Acylcarnitines
	C4:1	Butenylcarnitine	Acylcarnitines
	C5	Valerylcarnitine	Acylcarnitines
	C5-DC (C6-OH)	Glutarylcarnitine (Hydroxyhexanoylcarnitine)	Acylcarnitines
	C5-M-DC	Methylglutaryl-carnitine	Acylcarnitines
	C5-OH (C3-DC-M)	Hydroxyvaleryl-carnitine (Methylmalonylcarnitine)	Acylcarnitines
	C5:1	Tiglylcarnitine	Acylcarnitines
	C5:1-DC	Glutaconyl-carnitine	Acylcarnitines
	C6 (C4:1-DC)	Hexanoylcarnitine (Fumarylcarnitine)	Acylcarnitines
	C6:1	Hexenoylcarnitine	Acylcarnitines
	C7-DC	Pimelylcarnitine	Acylcarnitines
	C8	Octanoylcarnitine	Acylcarnitines
	C9	Nonanoylcarnitine	Acylcarnitines
	C10	Decanoylcarnitine	Acylcarnitines
	C10:1	Decenoylcarnitine	Acylcarnitines
	C10:2	Decadienoyl-carnitine	Acylcarnitines
	C12	Dodecanoyl-carnitine	Acylcarnitines
	C12-DC	Dodecanedioyl-carnitine	Acylcarnitines
	C12:1	Dodecenoyl-carnitine	Acylcarnitines
	C14	Tetradecanoyl-carnitine	Acylcarnitines
	C14:1	Tetradecenoyl-carnitine	Acylcarnitines
	C14:1-OH	Hydroxytetradec-enoylcarnitine	Acylcarnitines
	C14:2	Tetradecadienoyl-carnitine	Acylcarnitines
	C14:2-OH	Hydroxytetradeca-dienoylcarnitine	Acylcarnitines
	C16	Hexadecanoyl-carnitine	Acylcarnitines
	C16-OH	Hydroxyhexa-decanoylcarnitine	Acylcarnitines
	C16:1	Hexadecenoyl-carnitine	Acylcarnitines
	C16:1-OH	Hydroxyhexadec-enoylcarnitine	Acylcarnitines
	C16:2	Hexadecadienoyl-carnitine	Acylcarnitines
	C16:2-OH	Hydroxyhexadeca-dienoylcarnitine	Acylcarnitines
	C18	Octadecanoyl-carnitine	Acylcarnitines
	C18:1	Octadecenoyl-carnitine	Acylcarnitines
	C18:1-OH	Hydroxyoctadec-enoylcarnitine	Acylcarnitines
	C18:2	Octadecadienoyl-carnitine	Acylcarnitines
	Trigonelline	Trigonelline	Alkaloids
	TMAO	Trimethylamine N-oxide	Amine oxides
	1-Met-His	1-Methylhistidine	Amino acid related
	3-Met-His	3-Methylhistidine	Amino acid related
	5-AVA	5-Aminovaleric acid	Amino acid related
	AABA	alpha-Amino-butyric acid	Amino acid related
	Ac-Orn	Acetylornithine	Amino acid related
	ADMA	Asymmetric dimethylarginine	Amino acid related
	alpha-AAA	alpha-Aminoadipic acid	Amino acid related
	Anserine	L-Anserine	Amino acid related
	BABA	beta-Aminobutyric acid	Amino acid related
	Betaine	Betaine	Amino acid related
	c4-OH-Pro	cis-4-Hydroxyproline	Amino acid related
	Carnosine	Carnosine	Amino acid related
	Cit	Citrulline	Amino acid related
	Creatinine	Creatinine	Amino acid related
	Cystine	Cystine	Amino acid related
	DOPA	Dihydroxy-phenylalanine	Amino acid related
	HArg	Homoarginine	Amino acid related
	HCys	Homocysteine	Amino acid related
	Kynurenine	Kynurenine	Amino acid related
	Met-SO	Methionine-Sulfoxide	Amino acid related
	Nitro-Tyr	Nitrotyrosine	Amino acid related
	Orn	Ornithine	Amino acid related
	PAG	Phenylacetyl-glycine	Amino acid related
	PheAlaBetaine	Phenylalanine betaine	Amino acid related
	ProBetaine	Proline betaine	Amino acid related
	Sarcosine	Sarcosine	Amino acid related
	SDMA	Symmetric dimethylarginine	Amino acid related
	t4-OH-Pro	trans-4-Hydroxyproline	Amino acid related
	Taurine	Taurine	Amino acid related
	TrpBetaine	Tryptophan betaine	Amino acid related
	Ala	Alanine	Amino acids
	Arg	Arginine	Amino acids
	Asn	Asparagine	Amino acids
	Asp	Aspartic acid	Amino acids
	Cys	Cysteine	Amino acids
	Gln	Glutamine	Amino acids
	Glu	Glutamic acid	Amino acids
	Gly	Glycine	Amino acids
	His	Histidine	Amino acids
	Ile	Isoleucine	Amino acids
	Leu	Leucine	Amino acids
	Lys	Lysine	Amino acids
	Met	Methionine	Amino acids
	Phe	Phenylalanine	Amino acids
	Pro	Proline	Amino acids
	Ser	Serine	Amino acids
	Thr	Threonine	Amino acids
	Trp	Tryptophan	Amino acids
	Tyr	Tyrosine	Amino acids
	Val	Valine	Amino acids
	CA	Cholic acid	Bile acids
	CDCA	Chenodeoxycholic acid	Bile acids
	DCA	Deoxycholic acid	Bile acids
	GCA	Glycocholic acid	Bile acids
	GCDCA	Glycochenodeoxy-cholic acid	Bile acids
	GDCA	Glycodeoxycholic acid	Bile acids
	GLCA	Glycolithocholic acid	Bile acids
	GLCAS	Glycolithocholic acid sulfate	Bile acids
	GUDCA	Glycoursodeoxy-cholic acid	Bile acids
	TCA	Taurocholic acid	Bile acids
	TCDCA	Taurochenodeoxy-cholic acid	Bile acids
	TDCA	Taurodeoxycholic acid	Bile acids
	TLCA	Taurolithocholic acid	Bile acids
	TMCA	Tauromuricholic acids	Bile acids
	beta-Ala	beta-Alanine	Biogenic amines
	Dopamine	Dopamine	Biogenic amines
	GABA	gamma-Amino-butyric acid	Biogenic amines
	Histamine	Histamine	Biogenic amines
	PEA	Phenylethylamine	Biogenic amines
	Putrescine	Putrescine	Biogenic amines
	Serotonin	Serotonin	Biogenic amines
	Spermidine	Spermidine	Biogenic amines
	Spermine	Spermine	Biogenic amines
	Hexose	Hexose	Carbohydrates and related
	AconAcid	Aconitic acid	Carboxylic acids
	DiCA(12:0)	Dodecanedioic acid	Carboxylic acids
	DiCA(14:0)	Tetradecanedioic acid	Carboxylic acids
	HipAcid	Hippuric acid	Carboxylic acids
	Lac	Lactic acid	Carboxylic acids
	OH-GlutAcid	Hydroxyglutaric acid	Carboxylic acids
	Suc	Succinic acid	Carboxylic acids
	Cer d16:1/18:0	Ceramide d16:1/18:0	Ceramides
	Cer d16:1/20:0	Ceramide d16:1/20:0	Ceramides
	Cer d16:1/22:0	Ceramide d16:1/22:0	Ceramides
	Cer d16:1/23:0	Ceramide d16:1/23:0	Ceramides
	Cer d16:1/24:0	Ceramide d16:1/24:0	Ceramides
	Cer d18:1/14:0	Ceramide d18:1/14:0	Ceramides
	Cer d18:1/16:0	Ceramide d18:1/16:0	Ceramides
	Cer d18:1/18:0	Ceramide d18:1/18:0	Ceramides
	Cer d18:1/18:0-OH	Ceramide d18:1/18:0-OH	Ceramides
	Cer d18:1/18:1	Ceramide d18:1/18:1	Ceramides
	Cer d18:1/20:0	Ceramide d18:1/20:0	Ceramides
	Cer d18:1/20:0-OH	Ceramide d18:1/20:0-OH	Ceramides
	Cer d18:1/22:0	Ceramide d18:1/22:0	Ceramides
	Cer d18:1/23:0	Ceramide d18:1/23:0	Ceramides
	Cer d18:1/24:0	Ceramide d18:1/24:0	Ceramides
	Cer d18:1/24:1	Ceramide d18:1/24:1	Ceramides
	Cer d18:1/25:0	Ceramide d18:1/25:0	Ceramides
	Cer d18:1/26:0	Ceramide d18:1/26:0	Ceramides
	Cer d18:1/26:1	Ceramide d18:1/26:1	Ceramides
	Cer d18:2/14:0	Ceramide d18:2/14:0	Ceramides
	Cer d18:2/16:0	Ceramide d18:2/16:0	Ceramides
	Cer d18:2/18:0	Ceramide d18:2/18:0	Ceramides
	Cer d18:2/18:1	Ceramide d18:2/18:1	Ceramides
	Cer d18:2/20:0	Ceramide d18:2/20:0	Ceramides
	Cer d18:2/22:0	Ceramide d18:2/22:0	Ceramides
	Cer d18:2/23:0	Ceramide d18:2/23:0	Ceramides
	Cer d18:2/24:0	Ceramide d18:2/24:0	Ceramides
	Cer d18:2/24:1	Ceramide d18:2/24:1	Ceramides
	CE 14:0	Cholesteryl ester 14:0	Cholesteryl esters
	CE 14:1	Cholesteryl ester 14:1	Cholesteryl esters
	CE 15:0	Cholesteryl ester 15:0	Cholesteryl esters
	CE 15:1	Cholesteryl ester 15:1	Cholesteryl esters
	CE 16:0	Cholesteryl ester 16:0	Cholesteryl esters
	CE 16:1	Cholesteryl ester 16:1	Cholesteryl esters
	CE 17:0	Cholesteryl ester 17:0	Cholesteryl esters
	CE 17:1	Cholesteryl ester 17:1	Cholesteryl esters
	CE 18:0	Cholesteryl ester 18:0	Cholesteryl esters
	CE 18:1	Cholesteryl ester 18:1	Cholesteryl esters
	CE 18:2	Cholesteryl ester 18:2	Cholesteryl esters
	CE 18:3	Cholesteryl ester 18:3	Cholesteryl esters
	CE 20:0	Cholesteryl ester 20:0	Cholesteryl esters
	CE 20:1	Cholesteryl ester 20:1	Cholesteryl esters
	CE 20:3	Cholesteryl ester 20:3	Cholesteryl esters
	CE 20:4	Cholesteryl ester 20:4	Cholesteryl esters
	CE 20:5	Cholesteryl ester 20:5	Cholesteryl esters
	CE 22:0	Cholesteryl ester 22:0	Cholesteryl esters
	CE 22:1	Cholesteryl ester 22:1	Cholesteryl esters
	CE 22:2	Cholesteryl ester 22:2	Cholesteryl esters
	CE 22:5	Cholesteryl ester 22:5	Cholesteryl esters
	CE 22:6	Cholesteryl ester 22:6	Cholesteryl esters
	p-Cresol-SO4	p-Cresol sulfate	Cresols
	DG 14:0_14:0	Diacylglyceride 14:0_14:0	Diglycerides
	DG 14:0_18:1	Diacylglyceride 14:0_18:1	Diglycerides
	DG 14:0_18:2	Diacylglyceride 14:0_18:2	Diglycerides
	DG 14:0_20:0	Diacylglyceride 14:0_20:0	Diglycerides
	DG 14:1_18:1	Diacylglyceride 14:1_18:1	Diglycerides
	DG 14:1_20:2	Diacylglyceride 14:1_20:2	Diglycerides
	DG 16:0_16:0	Diacylglyceride 16:0_16:0	Diglycerides
	DG 16:0_16:1	Diacylglyceride 16:0_16:1	Diglycerides
	DG 16:0_18:1	Diacylglyceride 16:0_18:1	Diglycerides
	DG 16:0_18:2	Diacylglyceride 16:0_18:2	Diglycerides
	DG 16:0_20:0	Diacylglyceride 16:0_20:0	Diglycerides
	DG 16:0_20:3	Diacylglyceride 16:0_20:3	Diglycerides
	DG 16:0_20:4	Diacylglyceride 16:0_20:4	Diglycerides
	DG 16:1_18:0	Diacylglyceride 16:1_18:0	Diglycerides
	DG 16:1_18:1	Diacylglyceride 16:1_18:1	Diglycerides
	DG 16:1_18:2	Diacylglyceride 16:1_18:2	Diglycerides
	DG 16:1_20:0	Diacylglyceride 16:1_20:0	Diglycerides
	DG 17:0_17:1	Diacylglyceride 17:0_17:1	Diglycerides
	DG 17:0_18:1	Diacylglyceride 17:0_18:1	Diglycerides
	DG 18:0_20:0	Diacylglyceride 18:0_20:0	Diglycerides
	DG 18:0_20:4	Diacylglyceride 18:0_20:4	Diglycerides
	DG 18:1_18:1	Diacylglyceride 18:1_18:1	Diglycerides
	DG 18:1_18:2	Diacylglyceride 18:1_18:2	Diglycerides
	DG 18:1_18:3	Diacylglyceride 18:1_18:3	Diglycerides
	DG 18:1_18:4	Diacylglyceride 18:1_18:4	Diglycerides
	DG 18:1_20:0	Diacylglyceride 18:1_20:0	Diglycerides
	DG 18:1_20:1	Diacylglyceride 18:1_20:1	Diglycerides
	DG 18:1_20:2	Diacylglyceride 18:1_20:2	Diglycerides
	DG 18:1_20:3	Diacylglyceride 18:1_20:3	Diglycerides
	DG 18:1_20:4	Diacylglyceride 18:1_20:4	Diglycerides
	DG 18:1_22:5	Diacylglyceride 18:1_22:5	Diglycerides
	DG 18:1_22:6	Diacylglyceride 18:1_22:6	Diglycerides
	DG 18:2_18:2	Diacylglyceride 18:2_18:2	Diglycerides
	DG 18:2_18:3	Diacylglyceride 18:2_18:3	Diglycerides
	DG 18:2_18:4	Diacylglyceride 18:2_18:4	Diglycerides
	DG 18:2_20:0	Diacylglyceride 18:2_20:0	Diglycerides
	DG 18:2_20:4	Diacylglyceride 18:2_20:4	Diglycerides
	DG 18:3_18:3	Diacylglyceride 18:3_18:3	Diglycerides
	DG 18:3_20:2	Diacylglyceride 18:3_20:2	Diglycerides
	DG 21:0_22:6	Diacylglyceride 21:0_22:6	Diglycerides
	DG 22:1_22:2	Diacylglyceride 22:1_22:2	Diglycerides
	DG O-14:0_18:2	Diacylglyceride O-14:0_18:2	Diglycerides
	DG O-16:0_18:1	Diacylglyceride O-16:0_18:1	Diglycerides
	DG O-16:0_20:4	Diacylglyceride O-16:0_20:4	Diglycerides
	Hex2Cer d18:1/14:0	Dihexosylceramide d18:1/14:0	Dihexosyl-ceramides
	Hex2Cer d18:1/16:0	Dihexosylceramide d18:1/16:0	Dihexosyl-ceramides
	Hex2Cer d18:1/18:0	Dihexosylceramide d18:1/18:0	Dihexosyl-ceramides
	Hex2Cer d18:1/20:0	Dihexosylceramide d18:1/20:0	Dihexosyl-ceramides
	Hex2Cer d18:1/22:0	Dihexosylceramide d18:1/22:0	Dihexosyl-ceramides
	Hex2Cer d18:1/24:0	Dihexosylceramide d18:1/24:0	Dihexosyl-ceramides
	Hex2Cer d18:1/24:1	Dihexosylceramide d18:1/24:1	Dihexosyl-ceramides
	Hex2Cer d18:1/26:0	Dihexosylceramide d18:1/26:0	Dihexosyl-ceramides
	Hex2Cer d18:1/26:1	Dihexosylceramide d18:1/26:1	Dihexosyl-ceramides
	Cer d18:0/18:0	Dihydroceramide d18:0/18:0	Dihydroceramides
	Cer d18:0/18:0-OH	Dihydroceramide d18:0/18:0-OH	Dihydroceramides
	Cer d18:0/20:0	Dihydroceramide d18:0/20:0	Dihydroceramides
	Cer d18:0/22:0	Dihydroceramide d18:0/22:0	Dihydroceramides
	Cer d18:0/24:0	Dihydroceramide d18:0/24:0	Dihydroceramides
	Cer d18:0/24:1	Dihydroceramide d18:0/24:1	Dihydroceramides
	Cer d18:0/26:1	Dihydroceramide d18:0/26:1	Dihydroceramides
	Cer d18:0/26:1-OH	Dihydroceramide d18:0/26:1-OH	Dihydroceramides
	FA 12:0	Lauric acid	Fatty acids
	FA 14:0	Myristic acid	Fatty acids
	FA 16:0	Palmitic acid	Fatty acids
	FA 18:0	Stearic acid	Fatty acids
	FA 18:1	Octadecenoic acid	Fatty acids
	FA 18:2	Octadecadienoic acid	Fatty acids
	FA 20:1	Eicosenoic acid	Fatty acids
	FA 20:2	Eicosadienoic acid	Fatty acids
	FA 20:3	Eicosatrienoic acid	Fatty acids
	FA 20:4n-6 (AA)	Arachidonic acid	Fatty acids
	FA 20:5n-3 (EPA)	Eicosapentaenoic acid	Fatty acids
	FA 22:6n-3 (DHA)	Docosahexaenoic acid	Fatty acids
	Hex-Cer d16:1/22:0	Hexosylceramide d16:1/22:0	Hexosylceramides
	Hex-Cer d16:1/24:0	Hexosylceramide d16:1/24:0	Hexosylceramides
	Hex-Cer d18:1/14:0	Hexosylceramide d18:1/14:0	Hexosylceramides
	Hex-Cer d18:1/16:0	Hexosylceramide d18:1/16:0	Hexosylceramides
	Hex-Cer d18:1/18:0	Hexosylceramide d18:1/18:0	Hexosylceramides
	Hex-Cer d18:1/18:1	Hexosylceramide d18:1/18:1	Hexosylceramides
	Hex-Cer d18:1/20:0	Hexosylceramide d18:1/20:0	Hexosylceramides
	Hex-Cer d18:1/22:0	Hexosylceramide d18:1/22:0	Hexosylceramides
	Hex-Cer d18:1/23:0	Hexosylceramide d18:1/23:0	Hexosylceramides
	Hex-Cer d18:1/24:0	Hexosylceramide d18:1/24:0	Hexosylceramides
	Hex-Cer d18:1/24:1	Hexosylceramide d18:1/24:1	Hexosylceramides
	Hex-Cer d18:1/26:0	Hexosylceramide d18:1/26:0	Hexosylceramides
	Hex-Cer d18:1/26:1	Hexosylceramide d18:1/26:1	Hexosylceramides
	Hex-Cer d18:2/16:0	Hexosylceramide d18:2/16:0	Hexosylceramides
	Hex-Cer d18:2/18:0	Hexosylceramide d18:2/18:0	Hexosylceramides
	Hex-Cer d18:2/20:0	Hexosylceramide d18:2/20:0	Hexosylceramides
	Hex-Cer d18:2/22:0	Hexosylceramide d18:2/22:0	Hexosylceramides
	Hex-Cer d18:2/23:0	Hexosylceramide d18:2/23:0	Hexosylceramides
	Hex-Cer d18:2/24:0	Hexosylceramide d18:2/24:0	Hexosylceramides
	AbsAcid	Abscisic acid	Hormones and related
	Cortisol	Cortisol	Hormones and related
	Cortisone	Cortisone	Hormones and related
	DHEAS	Dehydroepiandro-sterone sulfate	Hormones and related
	3-IAA	Indoleacetic acid	Indoles and derivatives
	3-IPA	Indolepropionic acid	Indoles and derivatives
	Ind-SO4	Indoxyl sulfate	Indoles and derivatives
	Indole	Indole	Indoles and derivatives
	LPC 14:0	Lysophosphatidyl-choline 14:0	Lysophosphatidyl-cholines
	LPC 16:0	Lysophosphatidyl-choline 16:0	Lysophosphatidyl-cholines
	LPC 16:1	Lysophosphatidyl-choline 16:1	Lysophosphatidyl-cholines
	LPC 17:0	Lysophosphatidyl-choline 17:0	Lysophosphatidyl-cholines
	LPC 18:0	Lysophosphatidyl-choline 18:0	Lysophosphatidyl-cholines
	LPC 18:1	Lysophosphatidyl-choline 18:1	Lysophosphatidyl-cholines
	LPC 18:2	Lysophosphatidyl-choline 18:2	Lysophosphatidyl-cholines
	LPC 20:3	Lysophosphatidyl-choline 20:3	Lysophosphatidyl-cholines
	LPC 20:4	Lysophosphatidyl-choline 20:4	Lysophosphatidyl-cholines
	LPC 24:0	Lysophosphatidyl-choline 24:0	Lysophosphatidyl-cholines
	LPC 26:0	Lysophosphatidyl-choline 26:0	Lysophosphatidyl-cholines
	LPC 26:1	Lysophosphatidyl-choline 26:1	Lysophosphatidyl-cholines
	Hypoxanthine	Hypoxanthine	Nucleobases and related
	Xanthine	Xanthine	Nucleobases and related
	PC 24:0	Phosphatidyl-choline 24:0	Phosphatidyl-cholines
	PC 26:0	Phosphatidyl-choline 26:0	Phosphatidyl-cholines
	PC 28:1	Phosphatidyl-choline 28:1	Phosphatidyl-cholines
	PC 30:0	Phosphatidyl-choline 30:0	Phosphatidyl-cholines
	PC 30:2	Phosphatidyl-choline 30:2	Phosphatidyl-cholines
	PC 32:0	Phosphatidyl-choline 32:0	Phosphatidyl-cholines
	PC 32:1	Phosphatidyl-choline 32:1	Phosphatidyl-cholines
	PC 32:2	Phosphatidyl-choline 32:2	Phosphatidyl-cholines
	PC 32:3	Phosphatidyl-choline 32:3	Phosphatidyl-cholines
	PC 34:1	Phosphatidyl-choline 34:1	Phosphatidyl-cholines
	PC 34:2	Phosphatidyl-choline 34:2	Phosphatidyl-cholines
	PC 34:3	Phosphatidyl-choline 34:3	Phosphatidyl-cholines
	PC 34:4	Phosphatidyl-choline 34:4	Phosphatidyl-cholines
	PC 36:0	Phosphatidyl-choline 36:0	Phosphatidyl-cholines
	PC 36:1	Phosphatidyl-choline 36:1	Phosphatidyl-cholines
	PC 36:2	Phosphatidyl-choline 36:2	Phosphatidyl-cholines
	PC 36:3	Phosphatidyl-choline 36:3	Phosphatidyl-cholines
	PC 36:4	Phosphatidyl-choline 36:4	Phosphatidyl-cholines
	PC 36:5	Phosphatidyl-choline 36:5	Phosphatidyl-cholines
	PC 36:6	Phosphatidyl-choline 36:6	Phosphatidyl-cholines
	PC 38:0	Phosphatidyl-choline 38:0	Phosphatidyl-cholines
	PC 38:1	Phosphatidyl-choline 38:1	Phosphatidyl-cholines
	PC 38:3	Phosphatidyl-choline 38:3	Phosphatidyl-cholines
	PC 38:4	Phosphatidyl-choline 38:4	Phosphatidyl-cholines
	PC 38:5	Phosphatidyl-choline 38:5	Phosphatidyl-cholines
	PC 38:6	Phosphatidyl-choline 38:6	Phosphatidyl-cholines
	PC 40:1	Phosphatidyl-choline 40:1	Phosphatidyl-cholines
	PC 40:2	Phosphatidyl-choline 40:2	Phosphatidyl-cholines
	PC 40:3	Phosphatidyl-choline 40:3	Phosphatidyl-cholines
	PC 40:4	Phosphatidyl-choline 40:4	Phosphatidyl-cholines
	PC 40:5	Phosphatidyl-choline 40:5	Phosphatidyl-cholines
	PC 40:6	Phosphatidyl-choline 40:6	Phosphatidyl-cholines
	PC 42:0	Phosphatidyl-choline 42:0	Phosphatidyl-cholines
	PC 42:1	Phosphatidyl-choline 42:1	Phosphatidyl-cholines
	PC 42:2	Phosphatidyl-choline 42:2	Phosphatidyl-cholines
	PC 42:4	Phosphatidyl-choline 42:4	Phosphatidyl-cholines
	PC 42:5	Phosphatidyl-choline 42:5	Phosphatidyl-cholines
	PC 42:6	Phosphatidyl-choline 42:6	Phosphatidyl-cholines
	PC O-28:0	Phosphatidyl-choline O-28:0	Phosphatidyl-cholines
	PC O-28:1	Phosphatidyl-choline O-28:1	Phosphatidyl-cholines
	PC O-30:0	Phosphatidyl-choline O-30:0	Phosphatidyl-cholines
	PC O-30:1	Phosphatidyl-choline O-30:1	Phosphatidyl-cholines
	PC O-30:2	Phosphatidyl-choline O-30:2	Phosphatidyl-cholines
	PC O-32:1	Phosphatidyl-choline O-32:1	Phosphatidyl-cholines
	PC O-32:2	Phosphatidyl-choline O-32:2	Phosphatidyl-cholines
	PC O-34:0	Phosphatidyl-choline O-34:0	Phosphatidyl-cholines
	PC O-34:1	Phosphatidyl-choline O-34:1	Phosphatidyl-cholines
	PC O-34:2	Phosphatidyl-choline O-34:2	Phosphatidyl-cholines
	PC O-34:3	Phosphatidyl-choline O-34:3	Phosphatidyl-cholines
	PC O-36:0	Phosphatidyl-choline O-36:0	Phosphatidyl-cholines
	PC O-36:1	Phosphatidyl-choline O-36:1	Phosphatidyl-cholines
	PC O-36:2	Phosphatidyl-choline O-36:2	Phosphatidyl-cholines
	PC O-36:3	Phosphatidyl-choline O-36:3	Phosphatidyl-cholines
	PC O-36:4	Phosphatidyl-choline O-36:4	Phosphatidyl-cholines
	PC O-36:5	Phosphatidyl-choline O-36:5	Phosphatidyl-cholines
	PC O-38:0	Phosphatidyl-choline O-38:0	Phosphatidyl-cholines
	PC O-38:1	Phosphatidyl-choline O-38:1	Phosphatidyl-cholines
	PC O-38:2	Phosphatidyl-choline O-38:2	Phosphatidyl-cholines
	PC O-38:3	Phosphatidyl-choline O-38:3	Phosphatidyl-cholines
	PC O-38:4	Phosphatidyl-choline O-38:4	Phosphatidyl-cholines
	PC O-38:5	Phosphatidyl-choline O-38:5	Phosphatidyl-cholines
	PC O-38:6	Phosphatidyl-choline O-38:6	Phosphatidyl-cholines
	PC O-40:1	Phosphatidyl-choline O-40:1	Phosphatidyl-cholines
	PC O-40:2	Phosphatidyl-choline O-40:2	Phosphatidyl-cholines
	PC O-40:3	Phosphatidyl-choline O-40:3	Phosphatidyl-cholines
	PC O-40:4	Phosphatidyl-choline O-40:4	Phosphatidyl-cholines
	PC O-40:5	Phosphatidyl-choline O-40:5	Phosphatidyl-cholines
	PC O-40:6	Phosphatidyl-choline O-40:6	Phosphatidyl-cholines
	PC O-42:0	Phosphatidyl-choline O-42:0	Phosphatidyl-cholines
	PC O-42:1	Phosphatidyl-choline O-42:1	Phosphatidyl-cholines
	PC O-42:2	Phosphatidyl-choline O-42:2	Phosphatidyl-cholines
	PC O-42:3	Phosphatidyl-choline O-42:3	Phosphatidyl-cholines
	PC O-42:4	Phosphatidyl-choline O-42:4	Phosphatidyl-cholines
	PC O-42:5	Phosphatidyl-choline O-42:5	Phosphatidyl-cholines
	PC O-44:3	Phosphatidyl-choline O-44:3	Phosphatidyl-cholines
	PC O-44:4	Phosphatidyl-choline O-44:4	Phosphatidyl-cholines
	PC O-44:5	Phosphatidyl-choline O-44:5	Phosphatidyl-cholines
	PC O-44:6	Phosphatidyl-choline O-44:6	Phosphatidyl-cholines
	SM 33:1	Sphingomyelin 33:1	Sphingomyelins
	SM 34:1	Sphingomyelin 34:1	Sphingomyelins
	SM 34:2	Sphingomyelin 34:2	Sphingomyelins
	SM 35:1	Sphingomyelin 35:1	Sphingomyelins
	SM 36:1	Sphingomyelin 36:1	Sphingomyelins
	SM 36:2	Sphingomyelin 36:2	Sphingomyelins
	SM 38:3	Sphingomyelin 38:3	Sphingomyelins
	SM 40:4	Sphingomyelin 40:4	Sphingomyelins
	SM 41:1	Sphingomyelin 41:1	Sphingomyelins
	SM 41:2	Sphingomyelin 41:2	Sphingomyelins
	SM 42:1	Sphingomyelin 42:1	Sphingomyelins
	SM 42:2	Sphingomyelin 42:2	Sphingomyelins
	SM 43:1	Sphingomyelin 43:1	Sphingomyelins
	SM 44:1	Sphingomyelin 44:1	Sphingomyelins
	SM 44:2	Sphingomyelin 44:2	Sphingomyelins
	TG 14:0_32:2	Triacylglyceride 14:0_32:2	Triglycerides
	TG 14:0_34:0	Triacylglyceride 14:0_34:0	Triglycerides
	TG 14:0_34:1	Triacylglyceride 14:0_34:1	Triglycerides
	TG 14:0_34:2	Triacylglyceride 14:0_34:2	Triglycerides
	TG 14:0_34:3	Triacylglyceride 14:0_34:3	Triglycerides
	TG 14:0_35:1	Triacylglyceride 14:0_35:1	Triglycerides
	TG 14:0_35:2	Triacylglyceride 14:0_35:2	Triglycerides
	TG 14:0_36:1	Triacylglyceride 14:0_36:1	Triglycerides
	TG 14:0_36:2	Triacylglyceride 14:0_36:2	Triglycerides
	TG 14:0_36:3	Triacylglyceride 14:0_36:3	Triglycerides
	TG 14:0_36:4	Triacylglyceride 14:0_36:4	Triglycerides
	TG 14:0_38:4	Triacylglyceride 14:0_38:4	Triglycerides
	TG 14:0_38:5	Triacylglyceride 14:0_38:5	Triglycerides
	TG 14:0_39:3	Triacylglyceride 14:0_39:3	Triglycerides
	TG 16:0_28:1	Triacylglyceride 16:0_28:1	Triglycerides
	TG 16:0_28:2	Triacylglyceride 16:0_28:2	Triglycerides
	TG 16:0_30:2	Triacylglyceride 16:0_30:2	Triglycerides
	TG 16:0_32:0	Triacylglyceride 16:0_32:0	Triglycerides
	TG 16:0_32:1	Triacylglyceride 16:0_32:1	Triglycerides
	TG 16:0_32:2	Triacylglyceride 16:0_32:2	Triglycerides
	TG 16:0_32:3	Triacylglyceride 16:0_32:3	Triglycerides
	TG 16:0_33:1	Triacylglyceride 16:0_33:1	Triglycerides
	TG 16:0_33:2	Triacylglyceride 16:0_33:2	Triglycerides
	TG 16:0_34:0	Triacylglyceride 16:0_34:0	Triglycerides
	TG 16:0_34:1	Triacylglyceride 16:0_34:1	Triglycerides
	TG 16:0_34:2	Triacylglyceride 16:0_34:2	Triglycerides
	TG 16:0_34:3	Triacylglyceride 16:0_34:3	Triglycerides
	TG 16:0_34:4	Triacylglyceride 16:0_34:4	Triglycerides
	TG 16:0_35:1	Triacylglyceride 16:0_35:1	Triglycerides
	TG 16:0_35:2	Triacylglyceride 16:0_35:2	Triglycerides
	TG 16:0_35:3	Triacylglyceride 16:0_35:3	Triglycerides
	TG 16:0_36:2	Triacylglyceride 16:0_36:2	Triglycerides
	TG 16:0_36:3	Triacylglyceride 16:0_36:3	Triglycerides
	TG 16:0_36:4	Triacylglyceride 16:0_36:4	Triglycerides
	TG 16:0_36:5	Triacylglyceride 16:0_36:5	Triglycerides
	TG 16:0_36:6	Triacylglyceride 16:0_36:6	Triglycerides
	TG 16:0_37:3	Triacylglyceride 16:0_37:3	Triglycerides
	TG 16:0_38:1	Triacylglyceride 16:0_38:1	Triglycerides
	TG 16:0_38:2	Triacylglyceride 16:0_38:2	Triglycerides
	TG 16:0_38:3	Triacylglyceride 16:0_38:3	Triglycerides
	TG 16:0_38:4	Triacylglyceride 16:0_38:4	Triglycerides
	TG 16:0_38:5	Triacylglyceride 16:0_38:5	Triglycerides
	TG 16:0_38:6	Triacylglyceride 16:0_38:6	Triglycerides
	TG 16:0_38:7	Triacylglyceride 16:0_38:7	Triglycerides
	TG 16:0_40:6	Triacylglyceride 16:0_40:6	Triglycerides
	TG 16:0_40:7	Triacylglyceride 16:0_40:7	Triglycerides
	TG 16:0_40:8	Triacylglyceride 16:0_40:8	Triglycerides
	TG 16:1_28:0	Triacylglyceride 16:1_28:0	Triglycerides
	TG 16:1_30:1	Triacylglyceride 16:1_30:1	Triglycerides
	TG 16:1_32:0	Triacylglyceride 16:1_32:0	Triglycerides
	TG 16:1_32:1	Triacylglyceride 16:1_32:1	Triglycerides
	TG 16:1_32:2	Triacylglyceride 16:1_32:2	Triglycerides
	TG 16:1_33:1	Triacylglyceride 16:1_33:1	Triglycerides
	TG 16:1_34:0	Triacylglyceride 16:1_34:0	Triglycerides
	TG 16:1_34:1	Triacylglyceride 16:1_34:1	Triglycerides
	TG 16:1_34:2	Triacylglyceride 16:1_34:2	Triglycerides
	TG 16:1_34:3	Triacylglyceride 16:1_34:3	Triglycerides
	TG 16:1_36:1	Triacylglyceride 16:1_36:1	Triglycerides
	TG 16:1_36:2	Triacylglyceride 16:1_36:2	Triglycerides
	TG 16:1_36:3	Triacylglyceride 16:1_36:3	Triglycerides
	TG 16:1_36:4	Triacylglyceride 16:1_36:4	Triglycerides
	TG 16:1_36:5	Triacylglyceride 16:1_36:5	Triglycerides
	TG 16:1_38:3	Triacylglyceride 16:1_38:3	Triglycerides
	TG 16:1_38:4	Triacylglyceride 16:1_38:4	Triglycerides
	TG 16:1_38:5	Triacylglyceride 16:1_38:5	Triglycerides
	TG 17:0_32:1	Triacylglyceride 17:0_32:1	Triglycerides
	TG 17:0_34:1	Triacylglyceride 17:0_34:1	Triglycerides
	TG 17:0_34:2	Triacylglyceride 17:0_34:2	Triglycerides
	TG 17:0_34:3	Triacylglyceride 17:0_34:3	Triglycerides
	TG 17:0_36:3	Triacylglyceride 17:0_36:3	Triglycerides
	TG 17:0_36:4	Triacylglyceride 17:0_36:4	Triglycerides
	TG 17:1_32:1	Triacylglyceride 17:1_32:1	Triglycerides
	TG 17:1_34:1	Triacylglyceride 17:1_34:1	Triglycerides
	TG 17:1_34:2	Triacylglyceride 17:1_34:2	Triglycerides
	TG 17:1_34:3	Triacylglyceride 17:1_34:3	Triglycerides
	TG 17:1_36:3	Triacylglyceride 17:1_36:3	Triglycerides
	TG 17:1_36:4	Triacylglyceride 17:1_36:4	Triglycerides
	TG 17:1_36:5	Triacylglyceride 17:1_36:5	Triglycerides
	TG 17:1_38:5	Triacylglyceride 17:1_38:5	Triglycerides
	TG 17:1_38:6	Triacylglyceride 17:1_38:6	Triglycerides
	TG 17:1_38:7	Triacylglyceride 17:1_38:7	Triglycerides
	TG 17:2_34:2	Triacylglyceride 17:2_34:2	Triglycerides
	TG 17:2_34:3	Triacylglyceride 17:2_34:3	Triglycerides
	TG 17:2_36:2	Triacylglyceride 17:2_36:2	Triglycerides
	TG 17:2_36:3	Triacylglyceride 17:2_36:3	Triglycerides
	TG 17:2_36:4	Triacylglyceride 17:2_36:4	Triglycerides
	TG 17:2_38:5	Triacylglyceride 17:2_38:5	Triglycerides
	TG 17:2_38:6	Triacylglyceride 17:2_38:6	Triglycerides
	TG 17:2_38:7	Triacylglyceride 17:2_38:7	Triglycerides
	TG 18:0_30:0	Triacylglyceride 18:0_30:0	Triglycerides
	TG 18:0_30:1	Triacylglyceride 18:0_30:1	Triglycerides
	TG 18:0_32:0	Triacylglyceride 18:0_32:0	Triglycerides
	TG 18:0_32:1	Triacylglyceride 18:0_32:1	Triglycerides
	TG 18:0_32:2	Triacylglyceride 18:0_32:2	Triglycerides
	TG 18:0_34:2	Triacylglyceride 18:0_34:2	Triglycerides
	TG 18:0_34:3	Triacylglyceride 18:0_34:3	Triglycerides
	TG 18:0_36:1	Triacylglyceride 18:0_36:1	Triglycerides
	TG 18:0_36:2	Triacylglyceride 18:0_36:2	Triglycerides
	TG 18:0_36:3	Triacylglyceride 18:0_36:3	Triglycerides
	TG 18:0_36:4	Triacylglyceride 18:0_36:4	Triglycerides
	TG 18:0_36:5	Triacylglyceride 18:0_36:5	Triglycerides
	TG 18:0_38:6	Triacylglyceride 18:0_38:6	Triglycerides
	TG 18:0_38:7	Triacylglyceride 18:0_38:7	Triglycerides
	TG 18:1_26:0	Triacylglyceride 18:1_26:0	Triglycerides
	TG 18:1_28:1	Triacylglyceride 18:1_28:1	Triglycerides
	TG 18:1_30:0	Triacylglyceride 18:1_30:0	Triglycerides
	TG 18:1_30:1	Triacylglyceride 18:1_30:1	Triglycerides
	TG 18:1_30:2	Triacylglyceride 18:1_30:2	Triglycerides
	TG 18:1_31:0	Triacylglyceride 18:1_31:0	Triglycerides
	TG 18:1_32:0	Triacylglyceride 18:1_32:0	Triglycerides
	TG 18:1_32:1	Triacylglyceride 18:1_32:1	Triglycerides
	TG 18:1_32:2	Triacylglyceride 18:1_32:2	Triglycerides
	TG 18:1_32:3	Triacylglyceride 18:1_32:3	Triglycerides
	TG 18:1_33:0	Triacylglyceride 18:1_33:0	Triglycerides
	TG 18:1_33:1	Triacylglyceride 18:1_33:1	Triglycerides
	TG 18:1_33:2	Triacylglyceride 18:1_33:2	Triglycerides
	TG 18:1_33:3	Triacylglyceride 18:1_33:3	Triglycerides
	TG 18:1_34:1	Triacylglyceride 18:1_34:1	Triglycerides
	TG 18:1_34:2	Triacylglyceride 18:1_34:2	Triglycerides
	TG 18:1_34:3	Triacylglyceride 18:1_34:3	Triglycerides
	TG 18:1_34:4	Triacylglyceride 18:1_34:4	Triglycerides
	TG 18:1_35:2	Triacylglyceride 18:1_35:2	Triglycerides
	TG 18:1_35:3	Triacylglyceride 18:1_35:3	Triglycerides
	TG 18:1_36:0	Triacylglyceride 18:1_36:0	Triglycerides
	TG 18:1_36:1	Triacylglyceride 18:1_36:1	Triglycerides
	TG 18:1_36:2	Triacylglyceride 18:1_36:2	Triglycerides
	TG 18:1_36:3	Triacylglyceride 18:1_36:3	Triglycerides
	TG 18:1_36:4	Triacylglyceride 18:1_36:4	Triglycerides
	TG 18:1_36:5	Triacylglyceride 18:1_36:5	Triglycerides
	TG 18:1_36:6	Triacylglyceride 18:1_36:6	Triglycerides
	TG 18:1_38:5	Triacylglyceride 18:1_38:5	Triglycerides
	TG 18:1_38:6	Triacylglyceride 18:1_38:6	Triglycerides
	TG 18:1_38:7	Triacylglyceride 18:1_38:7	Triglycerides
	TG 18:2_28:0	Triacylglyceride 18:2_28:0	Triglycerides
	TG 18:2_30:0	Triacylglyceride 18:2_30:0	Triglycerides
	TG 18:2_30:1	Triacylglyceride 18:2_30:1	Triglycerides
	TG 18:2_31:0	Triacylglyceride 18:2_31:0	Triglycerides
	TG 18:2_32:0	Triacylglyceride 18:2_32:0	Triglycerides
	TG 18:2_32:1	Triacylglyceride 18:2_32:1	Triglycerides
	TG 18:2_32:2	Triacylglyceride 18:2_32:2	Triglycerides
	TG 18:2_33:0	Triacylglyceride 18:2_33:0	Triglycerides
	TG 18:2_33:1	Triacylglyceride 18:2_33:1	Triglycerides
	TG 18:2_33:2	Triacylglyceride 18:2_33:2	Triglycerides
	TG 18:2_34:0	Triacylglyceride 18:2_34:0	Triglycerides
	TG 18:2_34:1	Triacylglyceride 18:2_34:1	Triglycerides
	TG 18:2_34:2	Triacylglyceride 18:2_34:2	Triglycerides
	TG 18:2_34:3	Triacylglyceride 18:2_34:3	Triglycerides
	TG 18:2_34:4	Triacylglyceride 18:2_34:4	Triglycerides
	TG 18:2_35:1	Triacylglyceride 18:2_35:1	Triglycerides
	TG 18:2_35:2	Triacylglyceride 18:2_35:2	Triglycerides
	TG 18:2_35:3	Triacylglyceride 18:2_35:3	Triglycerides
	TG 18:2_36:0	Triacylglyceride 18:2_36:0	Triglycerides
	TG 18:2_36:1	Triacylglyceride 18:2_36:1	Triglycerides
	TG 18:2_36:2	Triacylglyceride 18:2_36:2	Triglycerides
	TG 18:2_36:3	Triacylglyceride 18:2_36:3	Triglycerides
	TG 18:2_36:4	Triacylglyceride 18:2_36:4	Triglycerides
	TG 18:2_36:5	Triacylglyceride 18:2_36:5	Triglycerides
	TG 18:2_38:4	Triacylglyceride 18:2_38:4	Triglycerides
	TG 18:2_38:5	Triacylglyceride 18:2_38:5	Triglycerides
	TG 18:2_38:6	Triacylglyceride 18:2_38:6	Triglycerides
	TG 18:3_30:0	Triacylglyceride 18:3_30:0	Triglycerides
	TG 18:3_32:0	Triacylglyceride 18:3_32:0	Triglycerides
	TG 18:3_32:1	Triacylglyceride 18:3_32:1	Triglycerides
	TG 18:3_33:2	Triacylglyceride 18:3_33:2	Triglycerides
	TG 18:3_34:0	Triacylglyceride 18:3_34:0	Triglycerides
	TG 18:3_34:1	Triacylglyceride 18:3_34:1	Triglycerides
	TG 18:3_34:2	Triacylglyceride 18:3_34:2	Triglycerides
	TG 18:3_34:3	Triacylglyceride 18:3_34:3	Triglycerides
	TG 18:3_35:2	Triacylglyceride 18:3_35:2	Triglycerides
	TG 18:3_36:1	Triacylglyceride 18:3_36:1	Triglycerides
	TG 18:3_36:2	Triacylglyceride 18:3_36:2	Triglycerides
	TG 18:3_36:3	Triacylglyceride 18:3_36:3	Triglycerides
	TG 18:3_36:4	Triacylglyceride 18:3_36:4	Triglycerides
	TG 18:3_38:5	Triacylglyceride 18:3_38:5	Triglycerides
	TG 18:3_38:6	Triacylglyceride 18:3_38:6	Triglycerides
	TG 20:0_32:3	Triacylglyceride 20:0_32:3	Triglycerides
	TG 20:0_32:4	Triacylglyceride 20:0_32:4	Triglycerides
	TG 20:0_34:1	Triacylglyceride 20:0_34:1	Triglycerides
	TG 20:1_24:3	Triacylglyceride 20:1_24:3	Triglycerides
	TG 20:1_26:1	Triacylglyceride 20:1_26:1	Triglycerides
	TG 20:1_30:1	Triacylglyceride 20:1_30:1	Triglycerides
	TG 20:1_31:0	Triacylglyceride 20:1_31:0	Triglycerides
	TG 20:1_32:1	Triacylglyceride 20:1_32:1	Triglycerides
	TG 20:1_32:2	Triacylglyceride 20:1_32:2	Triglycerides
	TG 20:1_32:3	Triacylglyceride 20:1_32:3	Triglycerides
	TG 20:1_34:0	Triacylglyceride 20:1_34:0	Triglycerides
	TG 20:1_34:1	Triacylglyceride 20:1_34:1	Triglycerides
	TG 20:1_34:2	Triacylglyceride 20:1_34:2	Triglycerides
	TG 20:1_34:3	Triacylglyceride 20:1_34:3	Triglycerides
	TG 20:2_32:0	Triacylglyceride 20:2_32:0	Triglycerides
	TG 20:2_32:1	Triacylglyceride 20:2_32:1	Triglycerides
	TG 20:2_34:1	Triacylglyceride 20:2_34:1	Triglycerides
	TG 20:2_34:2	Triacylglyceride 20:2_34:2	Triglycerides
	TG 20:2_34:3	Triacylglyceride 20:2_34:3	Triglycerides
	TG 20:2_34:4	Triacylglyceride 20:2_34:4	Triglycerides
	TG 20:2_36:5	Triacylglyceride 20:2_36:5	Triglycerides
	TG 20:3_32:0	Triacylglyceride 20:3_32:0	Triglycerides
	TG 20:3_32:1	Triacylglyceride 20:3_32:1	Triglycerides
	TG 20:3_32:2	Triacylglyceride 20:3_32:2	Triglycerides
	TG 20:3_34:0	Triacylglyceride 20:3_34:0	Triglycerides
	TG 20:3_34:1	Triacylglyceride 20:3_34:1	Triglycerides
	TG 20:3_34:2	Triacylglyceride 20:3_34:2	Triglycerides
	TG 20:3_34:3	Triacylglyceride 20:3_34:3	Triglycerides
	TG 20:3_36:3	Triacylglyceride 20:3_36:3	Triglycerides
	TG 20:3_36:4	Triacylglyceride 20:3_36:4	Triglycerides
	TG 20:3_36:5	Triacylglyceride 20:3_36:5	Triglycerides
	TG 20:4_30:0	Triacylglyceride 20:4_30:0	Triglycerides
	TG 20:4_32:0	Triacylglyceride 20:4_32:0	Triglycerides
	TG 20:4_32:1	Triacylglyceride 20:4_32:1	Triglycerides
	TG 20:4_32:2	Triacylglyceride 20:4_32:2	Triglycerides
	TG 20:4_33:2	Triacylglyceride 20:4_33:2	Triglycerides
	TG 20:4_34:0	Triacylglyceride 20:4_34:0	Triglycerides
	TG 20:4_34:1	Triacylglyceride 20:4_34:1	Triglycerides
	TG 20:4_34:2	Triacylglyceride 20:4_34:2	Triglycerides
	TG 20:4_34:3	Triacylglyceride 20:4_34:3	Triglycerides
	TG 20:4_35:3	Triacylglyceride 20:4_35:3	Triglycerides
	TG 20:4_36:2	Triacylglyceride 20:4_36:2	Triglycerides
	TG 20:4_36:3	Triacylglyceride 20:4_36:3	Triglycerides
	TG 20:4_36:4	Triacylglyceride 20:4_36:4	Triglycerides
	TG 20:4_36:5	Triacylglyceride 20:4_36:5	Triglycerides
	TG 20:5_34:0	Triacylglyceride 20:5_34:0	Triglycerides
	TG 20:5_34:1	Triacylglyceride 20:5_34:1	Triglycerides
	TG 20:5_34:2	Triacylglyceride 20:5_34:2	Triglycerides
	TG 20:5_36:2	Triacylglyceride 20:5_36:2	Triglycerides
	TG 20:5_36:3	Triacylglyceride 20:5_36:3	Triglycerides
	TG 22:0_32:4	Triacylglyceride 22:0_32:4	Triglycerides
	TG 22:1_32:5	Triacylglyceride 22:1_32:5	Triglycerides
	TG 22:2_32:4	Triacylglyceride 22:2_32:4	Triglycerides
	TG 22:3_30:2	Triacylglyceride 22:3_30:2	Triglycerides
	TG 22:4_32:0	Triacylglyceride 22:4_32:0	Triglycerides
	TG 22:4_32:2	Triacylglyceride 22:4_32:2	Triglycerides
	TG 22:4_34:2	Triacylglyceride 22:4_34:2	Triglycerides
	TG 22:5_32:0	Triacylglyceride 22:5_32:0	Triglycerides
	TG 22:5_32:1	Triacylglyceride 22:5_32:1	Triglycerides
	TG 22:5_34:1	Triacylglyceride 22:5_34:1	Triglycerides
	TG 22:5_34:2	Triacylglyceride 22:5_34:2	Triglycerides
	TG 22:5_34:3	Triacylglyceride 22:5_34:3	Triglycerides
	TG 22:6_32:0	Triacylglyceride 22:6_32:0	Triglycerides
	TG 22:6_32:1	Triacylglyceride 22:6_32:1	Triglycerides
	TG 22:6_34:1	Triacylglyceride 22:6_34:1	Triglycerides
	TG 22:6_34:2	Triacylglyceride 22:6_34:2	Triglycerides
	TG 22:6_34:3	Triacylglyceride 22:6_34:3	Triglycerides
	Hex3Cer d18:1/16:0	Trihexosylceramide d18:1/16:0	Trihexosyl-ceramides
	Hex3Cer d18:1/18:0	Trihexosylceramide d18:1/18:0	Trihexosyl-ceramides
	Hex3Cer d18:1/20:0	Trihexosylceramide d18:1/20:0	Trihexosyl-ceramides
	Hex3Cer d18:1/22:0	Trihexosylceramide d18:1/22:0	Trihexosyl-ceramides
	Hex3Cer d18:1/24:1	Trihexosylceramide d18:1/24:1	Trihexosyl-ceramides
	Hex3Cer d18:1/26:1	Trihexosylceramide d18:1/26:1	Trihexosyl-ceramides
	Choline	Choline	Vitamins and cofactors

## Sheet: Table S2 (A)
A
	Metabolite	Correlation	P_value	FDR
	HipAcid	0.165221	0.00681622	0.0476821
	CE(15:0)	0.154259	0.0116054	0.0498035
	CE(18:3)	0.165522	0.00671444	0.0476821
	CE(20:3)	0.140201	0.0219357	0.0498035
	CE(20:5)	0.234713	0.000108184	0.00432736
	CE(22:5)	0.172875	0.00461275	0.0476821
	C2	0.146595	0.0165253	0.0498035
	DG(18:1_22:5)	0.126607	0.0386971	0.0498035
	FA(14:0)	-0.134568	0.0279098	0.0498035
	FA20:5n-3(EPA)	0.124796	0.0415913	0.0498035
	Hex-Cer(d18:2/22:0)	0.126852	0.0383192	0.0498035
	PC(36:5)	0.130342	0.0332629	0.0498035
	PC(40:2)	0.138223	0.0238931	0.0498035
	PC(O-28:1)	0.120302	0.0495687	0.0498035
	SM(33:1)	0.163322	0.0074916	0.0476821
	SM(34:2)	0.123315	0.0440916	0.0498035
	SM(35:1)	0.166593	0.00636282	0.0476821
	SM(36:2)	0.122697	0.045172	0.0498035
	SM(41:2)	0.133476	0.0292166	0.0498035
	TG(16:0_38:1)	0.138488	0.0236223	0.0498035
	TG(16:0_38:2)	0.131865	0.0312407	0.0498035
	TG(16:1_33:1)	0.126776	0.0384362	0.0498035
	TG(16:1_36:1)	0.121742	0.0468833	0.0498035
	TG(17:0_34:3)	0.147741	0.01569	0.0498035
	TG(17:0_36:3)	0.122072	0.046286	0.0498035
	TG(18:1_33:0)	0.120497	0.0491976	0.0498035
	TG(18:1_33:1)	0.127257	0.0377002	0.0498035
	TG(18:1_33:3)	0.12886	0.0353353	0.0498035
	TG(18:3_35:2)	0.137345	0.0248095	0.0498035
	TG(18:3_36:1)	0.120179	0.0498035	0.0498035
	Creatinine	0.140044	0.0220859	0.0498035
	TG(20:1_32:1)	0.125049	0.0411759	0.0498035
	TG(20:1_34:3)	0.127535	0.037281	0.0498035
	TG(20:5_34:0)	0.161131	0.00834437	0.0476821
	TG(20:5_34:1)	0.136831	0.0253604	0.0498035
	TG(20:5_34:2)	0.122168	0.0461132	0.0498035
	TG(20:5_36:2)	0.146755	0.0164064	0.0498035
	TG(20:5_36:3)	0.13536	0.0269935	0.0498035
	C4	0.133962	0.028629	0.0498035
	TrpBetaine	0.141441	0.0207798	0.0498035

## Sheet: Table S2(B)
B
Metabolite	Correlation	P_value	FDR
beta-Ala	-0.238219	8.45913e-05	0.000685794
GABA	-0.267155	9.61856e-06	0.000136463
AconAcid	-0.484055	4.33429e-17	9.83884e-15
HipAcid	-0.179979	0.00316529	0.0092118
OH-GlutAcid	-0.184	0.00254199	0.00777174
Cer(d16:1/22:0)	0.138523	0.0235869	0.0320612
Cer(d18:1/14:0)	0.188978	0.0019259	0.00652507
Cer(d18:1/18:0)	0.231716	0.000133112	0.000959046
Cer(d18:1/20:0)	0.239262	7.8567e-05	0.000660545
Cer(d18:1/22:0)	0.19084	0.00173284	0.00605161
Cer(d18:1/23:0)	0.160333	0.00867559	0.0184052
Cer(d18:2/24:1)	-0.128489	0.0358707	0.0407133
CE(14:0)	0.271371	6.85526e-06	0.00012133
CE(16:0)	0.126595	0.0387153	0.0428701
CE(18:0)	0.220364	0.000284971	0.00170233
CE(20:3)	0.120291	0.0495908	0.0495908
DG(14:0_14:0)	0.24948	3.74305e-05	0.000369422
DG(14:0_18:1)	0.211428	0.00050527	0.0025488
DG(14:0_18:2)	0.244685	5.32177e-05	0.000503351
DG(14:1_18:1)	0.21594	0.000379493	0.00219228
DG(16:0_16:0)	0.188101	0.00202345	0.00660217
DG(16:0_18:1)	0.14195	0.0203215	0.0288045
DG(16:0_18:2)	0.17065	0.00517555	0.0132006
DG(16:0_20:0)	0.183817	0.00256775	0.00777174
DG(16:1_18:0)	0.123034	0.0445797	0.0470679
DG(16:1_18:1)	0.207363	0.000650655	0.00295397
DG(16:1_18:2)	0.195493	0.00132538	0.00501436
DG(17:0_18:1)	0.165828	0.0066124	0.0159682
DG(18:1_18:1)	0.164662	0.00700934	0.0162359
DG(18:1_18:2)	0.204687	0.000766488	0.00334601
DG(18:1_18:3)	0.159362	0.00909487	0.0187685
C2	-0.152517	0.0125935	0.022345
DG(18:1_20:3)	0.141853	0.0204079	0.0288045
DG(18:1_20:4)	0.162281	0.00788657	0.0178586
DG(18:1_22:5)	0.151881	0.0129716	0.022345
DG(18:1_22:6)	0.252728	2.93741e-05	0.000303087
DG(18:2_18:2)	0.214094	0.000426945	0.00222985
DG(18:2_18:3)	0.161812	0.00807053	0.0179609
DG(18:2_20:0)	0.151881	0.0129716	0.022345
DG(18:2_20:4)	0.157384	0.0100044	0.0200974
DG-O(16:0_18:1)	0.152493	0.0126073	0.022345
Hex2Cer(d18:1/16:0)	0.205757	0.000718051	0.00319603
Hex2Cer(d18:1/18:0)	0.404387	6.30832e-12	4.7733e-10
Hex2Cer(d18:1/20:0)	0.442354	3.21534e-14	3.64941e-12
Hex2Cer(d18:1/22:0)	0.314012	1.60514e-07	5.20524e-06
Hex-Cer(d16:1/22:0)	0.148211	0.0153577	0.0245506
Hex-Cer(d18:1/14:0)	0.292837	1.11754e-06	2.81868e-05
Hex-Cer(d18:1/16:0)	0.143027	0.0193797	0.0282
Hex-Cer(d18:1/18:0)	0.239928	7.493e-05	0.000654197
Hex-Cer(d18:1/20:0)	0.270002	7.65727e-06	0.000124157
Hex-Cer(d18:1/22:0)	0.1261	0.0394894	0.0434946
Hex-Cer(d18:1/24:1)	-0.121475	0.0473726	0.0484136
C14	0.215662	0.000386304	0.00219228
Hex-Cer(d18:2/24:0)	-0.164961	0.00690529	0.0161598
3-IAA	0.147017	0.0162134	0.0249354
Ind-SO4	-0.170767	0.00514437	0.0132006
LPC(14:0)	-0.155447	0.0109722	0.0214253
LPC(18:2)	0.121042	0.0481734	0.0485801
PC(28:1)	0.1471	0.0161521	0.0249354
PC(32:0)	-0.165916	0.00658319	0.0159682
PC(32:2)	0.152966	0.0123317	0.0222931
PC(32:3)	0.123403	0.0439399	0.0466091
PC(34:2)	0.128502	0.0358528	0.0407133
C3	-0.2812	3.04428e-06	6.91051e-05
PC(34:3)	0.135931	0.0263491	0.0336025
PC(36:4)	0.161389	0.00823975	0.0180216
PC(36:5)	0.138683	0.0234248	0.0320612
PC(38:0)	0.154624	0.0114075	0.0216333
PC(O-30:1)	0.123578	0.0436387	0.046507
PC(O-34:0)	-0.184155	0.00252048	0.00777174
PC(O-34:3)	0.176479	0.0038171	0.010831
PC(O-36:4)	0.148297	0.0152979	0.0245506
PC(O-36:5)	0.174158	0.00431372	0.0116573
PC(O-38:2)	-0.138254	0.0238616	0.0321792
PC(O-38:3)	-0.171554	0.0049399	0.0128892
PC(O-38:5)	0.159948	0.00883971	0.0185798
PC(O-40:5)	0.120939	0.0483661	0.0485801
PC(O-40:6)	0.148259	0.0153243	0.0245506
SM(33:1)	-0.16036	0.00866422	0.0184052
SM(34:1)	-0.157768	0.00982177	0.0199066
SM(34:2)	-0.201607	0.000923278	0.00374257
SM(35:1)	-0.138556	0.0235541	0.0320612
SM(36:2)	-0.199161	0.00106834	0.00417031
SM(41:1)	0.133224	0.0295263	0.0364117
TG(14:0_32:2)	0.267596	9.28657e-06	0.000136463
TG(14:0_34:0)	0.207919	0.000628699	0.00291924
TG(14:0_34:1)	0.194935	0.00136912	0.00509492
TG(14:0_34:2)	0.226025	0.000195889	0.00123519
TG(14:0_34:3)	0.184077	0.00253135	0.00777174
TG(14:0_35:1)	0.145942	0.0170186	0.0257548
TG(14:0_35:2)	0.151521	0.0131904	0.022345
TG(14:0_36:1)	0.201996	0.00090201	0.00372284
TG(14:0_36:2)	0.193796	0.00146256	0.00524987
TG(14:0_36:3)	0.207882	0.000630145	0.00291924
TG(14:0_36:4)	0.213901	0.000432218	0.00222985
TG(14:0_38:5)	0.141899	0.0203671	0.0288045
TG(16:0_28:1)	0.12441	0.0422309	0.0454332
TG(16:0_28:2)	0.156941	0.0102188	0.020348
TG(16:0_30:2)	0.18808	0.00202581	0.00660217
TG(16:0_32:0)	0.132567	0.0303446	0.0370335
TG(16:0_32:1)	0.181398	0.00293096	0.00864064
TG(16:0_32:2)	0.22309	0.000238183	0.00146129
TG(16:0_32:3)	0.144349	0.0182758	0.026939
TG(16:0_34:1)	0.135746	0.0265559	0.0336771
TG(16:0_34:2)	0.14763	0.0157689	0.0249114
TG(16:0_36:2)	0.127244	0.0377204	0.0419732
TG(16:0_36:3)	0.146472	0.0166169	0.0253157
TG(16:0_36:4)	0.154571	0.0114361	0.0216333
TG(16:0_36:5)	0.12586	0.0398699	0.0435119
TG(16:0_37:3)	0.12599	0.0396624	0.0434946
TG(16:0_38:1)	0.129406	0.034559	0.0405055
TMAO	-0.262721	1.3651e-05	0.000172154
TG(16:0_38:7)	0.121022	0.0482102	0.0485801
1-Met-His	-0.170398	0.005243	0.013224
TG(16:1_32:2)	0.173533	0.00445708	0.011903
3-Met-His	-0.124027	0.0428745	0.045908
TG(16:1_36:3)	0.130166	0.0335035	0.0398183
TG(16:1_36:4)	0.144738	0.0179615	0.0266488
TG(16:1_36:5)	0.141689	0.020555	0.0288045
TG(17:0_32:1)	0.121926	0.0465492	0.0484136
TG(17:0_36:3)	0.135947	0.0263307	0.0336025
TG(17:1_32:1)	0.122326	0.0458306	0.0479427
TG(17:1_36:3)	0.130028	0.0336925	0.0398343
TG(17:2_34:2)	0.131304	0.0319723	0.0384787
TG(17:2_36:2)	0.131755	0.0313827	0.0380956
TG(17:2_36:4)	0.14743	0.0159126	0.0249114
TG(18:0_30:0)	0.174787	0.00417368	0.011554
TG(18:0_32:1)	0.155035	0.0111885	0.0215237
TG(18:0_32:2)	0.198916	0.00108391	0.00417031
TG(18:0_34:2)	0.1348	0.0276391	0.034856
TG(18:0_34:3)	0.128768	0.0354671	0.0407133
TG(18:0_36:3)	0.121373	0.0475605	0.0484136
TG(18:0_36:4)	0.137887	0.0242407	0.0321792
TG(18:1_26:0)	0.162469	0.00781377	0.0178586
TG(18:1_28:1)	0.133214	0.0295385	0.0364117
TG(18:1_30:0)	0.204139	0.000792481	0.00339421
TG(18:1_30:1)	0.153648	0.011944	0.021999
TG(18:1_30:2)	0.200708	0.000974376	0.00388041
TG(18:1_31:0)	0.121646	0.0470599	0.0484136
TG(18:1_32:0)	0.13096	0.0324283	0.0387432
TG(18:1_32:1)	0.162129	0.00794588	0.0178586
TG(18:1_32:2)	0.214575	0.000414075	0.00222985
TG(18:1_32:3)	0.152255	0.0127481	0.022345
TG(18:1_33:2)	0.133103	0.0296748	0.0364117
TG(18:1_34:1)	0.139185	0.0229229	0.0317287
TG(18:1_34:2)	0.151796	0.0130233	0.022345
TG(18:1_34:3)	0.125703	0.0401198	0.043575
TG(18:1_34:4)	0.128712	0.0355484	0.0407133
TG(18:1_36:2)	0.136644	0.0255624	0.0333487
TG(18:1_36:3)	0.153679	0.0119267	0.021999
TG(18:1_36:4)	0.153518	0.0120171	0.021999
TG(18:1_36:5)	0.129365	0.034617	0.0405055
TG(18:1_36:6)	0.121474	0.0473737	0.0484136
TG(18:2_28:0)	0.23149	0.000135196	0.000959046
TG(18:2_30:0)	0.228951	0.000160789	0.0010735
TG(18:2_30:1)	0.187991	0.00203591	0.00660217
TG(18:2_31:0)	0.149165	0.0147032	0.0242667
TG(18:2_32:0)	0.161143	0.00833962	0.0180295
TG(18:2_32:1)	0.193589	0.00148014	0.00524987
TG(18:2_32:2)	0.232269	0.000128141	0.000959046
TG(18:2_33:0)	0.127666	0.037085	0.0414695
TG(18:2_33:1)	0.128685	0.0355874	0.0407133
TG(18:2_33:2)	0.141547	0.0206834	0.0288045
TG(18:2_34:0)	0.152893	0.0123742	0.0222931
TG(18:2_34:1)	0.15403	0.0117316	0.021999
TG(18:2_34:2)	0.172826	0.00462443	0.0122063
TG(18:2_34:3)	0.147475	0.0158803	0.0249114
TG(18:2_34:4)	0.142318	0.0199956	0.0288045
TG(18:2_35:1)	0.145068	0.0176981	0.0264307
TG(18:2_35:2)	0.136703	0.0254986	0.0333487
TG(18:2_35:3)	0.131255	0.0320373	0.0384787
TG(18:2_36:0)	0.17437	0.00426597	0.0116573
TG(18:2_36:1)	0.13789	0.0242376	0.0321792
TG(18:2_36:2)	0.149958	0.0141778	0.0236645
TG(18:2_36:3)	0.165441	0.0067416	0.0161089
TG(18:2_36:4)	0.165092	0.00686029	0.0161598
TG(18:2_36:5)	0.141616	0.0206211	0.0288045
TG(18:2_38:6)	0.122391	0.0457148	0.0479427
TG(18:3_30:0)	0.166526	0.00638444	0.0157529
TG(18:3_32:1)	0.121673	0.0470099	0.0484136
TG(18:3_33:2)	0.148555	0.0151188	0.0245506
TG(18:3_34:2)	0.124441	0.0421801	0.0454332
Cit	0.233402	0.000118489	0.000927486
TG(20:0_32:3)	0.136888	0.0252989	0.0333487
TG(20:0_32:4)	0.181897	0.00285254	0.00852008
TG(20:0_34:1)	0.214209	0.000423826	0.00222985
Creatinine	-0.255726	2.34188e-05	0.000253146
TG(20:1_32:2)	0.155311	0.011043	0.0214253
TG(20:3_32:2)	0.151582	0.0131534	0.022345
TG(20:3_34:0)	-0.257533	2.04e-05	0.000243726
TG(20:4_30:0)	0.145656	0.0172381	0.0259143
HArg	0.151255	0.0133544	0.0224551
TG(20:4_32:1)	0.143915	0.0186316	0.0272863
TG(20:4_32:2)	0.208946	0.000589938	0.00284927
TG(20:4_34:2)	0.133799	0.0288248	0.0359518
TG(20:4_34:3)	0.146957	0.0162574	0.0249354
TG(20:4_36:3)	0.159397	0.0090794	0.0187685
TG(20:4_36:4)	0.167242	0.00615775	0.0153605
TG(20:5_34:2)	0.149092	0.0147524	0.0242667
TG(20:5_36:3)	0.138041	0.0240814	0.0321792
TG(22:4_32:2)	0.210742	0.000527468	0.00260294
TG(22:4_34:2)	0.128224	0.0362579	0.0407453
TG(22:5_32:1)	0.133828	0.0287896	0.0359518
TG(22:5_34:2)	0.135967	0.0263086	0.0336025
Hex3Cer(d18:1/16:0)	0.128252	0.0362165	0.0407453
Orn	-0.194587	0.00139708	0.00511511
ProBetaine	-0.189589	0.00186054	0.00639912
Sarcosine	-0.175117	0.00410184	0.0114953
C4	-0.179269	0.00328858	0.00944948
t4-OH-Pro	-0.274112	5.48388e-06	0.000113167
Taurine	-0.184866	0.0024234	0.00774804
TrpBetaine	-0.15593	0.0107231	0.0211665
Arg	-0.271205	6.94841e-06	0.00012133
Cys	-0.161347	0.00825661	0.0180216
Gln	0.335801	1.84992e-08	8.39862e-07
Glu	-0.129197	0.034855	0.0405748
His	-0.241773	6.5673e-05	0.000596311
Ile	-0.256159	2.26581e-05	0.000253146
Leu	-0.265671	1.0822e-05	0.000144506
Lys	-0.326183	4.90318e-08	1.85504e-06
Met	-0.136261	0.0259828	0.0336025
Phe	-0.159018	0.00924728	0.0189111
Pro	-0.227036	0.000183023	0.00118704
Trp	-0.20277	0.000860913	0.00361902
Tyr	-0.230427	0.000145401	0.00100018
Val	-0.29318	1.08432e-06	2.81868e-05
GDCA	0.364639	8.09244e-10	4.59246e-08

## Sheet: Table S2 (C)
C
Metabolite	Correlation	P_value	FDR
Cer(d16:1/22:0)	0.132421	0.0308445	0.0396572
Cer(d18:1/24:1)	0.141236	0.0212109	0.0396572
Ind-SO4	0.135762	0.0268262	0.0396572
PC(40:3)	0.135657	0.0269449	0.0396572
PC(O-36:1)	0.133176	0.0298946	0.0396572
PC(O-40:2)	0.134121	0.0287404	0.0396572
SM(41:2)	0.127212	0.0381333	0.040216
SM(42:2)	0.125879	0.040216	0.040216
TMAO	0.135515	0.0271064	0.0396572

## Sheet: Table S2(D)
D
Metabolite	Correlation	P_value	FDR
CE(15:0)	-0.166077	0.0112909	0.0448246
DG(16:0_18:1)	-0.144957	0.0272671	0.0448246
DG(18:1_18:1)	-0.149067	0.0231491	0.0448246
Hex2Cer(d18:1/18:0)	-0.180638	0.00579309	0.0448246
Hex2Cer(d18:1/20:0)	-0.1561	0.0173403	0.0448246
Hex-Cer(d18:1/18:0)	-0.137477	0.0363832	0.0448246
PC(34:2)	-0.137787	0.035959	0.0448246
PC(36:2)	-0.140702	0.0321774	0.0448246
PC(36:3)	-0.150998	0.0214076	0.0448246
PC(O-34:2)	-0.157482	0.0163623	0.0448246
TG(16:0_36:2)	-0.136161	0.0382282	0.0448246
TG(18:0_36:2)	-0.13303	0.0429379	0.0448246
HArg	-0.131856	0.0448246	0.0448246

## Sheet: Table S2(E)
E
Metabolite	Correlation	P_value	FDR
HipAcid	0.202339	0.000903697	0.00361479
CE(20:5)	0.248825	4.06379e-05	0.000487655
CE(22:5)	0.121894	0.0470248	0.0470248
p-Cresol-SO4	0.150789	0.0138238	0.0228777
C2	0.123852	0.0435667	0.0470248
FA20:5n-3(EPA)	0.148641	0.0152518	0.0228777
TMAO	0.126541	0.0391703	0.0470248
1-Met-His	0.155575	0.0110572	0.0228777
TG(18:2_36:3)	-0.122685	0.0456019	0.0470248
TG(20:5_34:0)	0.153944	0.0119392	0.0228777
Taurine	0.20573	0.000736175	0.00361479
GDCA	-0.168185	0.00596494	0.0178948

## Sheet: Table S2(F)
F
Metabolite	Correlation	P_value	FDR
Putrescine	-0.168301	0.00592996	0.0487616
Spermidine	-0.152078	0.0130247	0.0487616
Spermine	-0.125915	0.0401581	0.0487616
Cer(d18:1/14:0)	-0.147061	0.0163835	0.0487616
Cer(d18:1/16:0)	-0.129392	0.0349229	0.0487616
CE(14:0)	-0.131995	0.0313933	0.0487616
DG(14:0_14:0)	-0.134183	0.0286659	0.0487616
DG(18:1_18:2)	-0.127242	0.0380868	0.0487616
DG(18:1_20:2)	-0.120955	0.0487616	0.0487616
DG(18:2_18:2)	-0.12109	0.0485093	0.0487616
Hex2Cer(d18:1/20:0)	-0.126011	0.0400048	0.0487616
FA(12:0)	-0.137832	0.0245685	0.0487616
FA(14:0)	-0.165731	0.0067481	0.0487616
Hex-Cer(d16:1/22:0)	-0.135363	0.0272804	0.0487616
Hex-Cer(d18:1/14:0)	-0.132791	0.0303755	0.0487616
Hex-Cer(d18:1/20:0)	-0.131457	0.0320963	0.0487616
PC(28:1)	-0.124618	0.0422736	0.0487616
PC(30:2)	-0.212769	0.000476006	0.0180882
PC(32:2)	-0.140001	0.0223802	0.0487616
PC(36:3)	-0.134691	0.0280619	0.0487616
PC(36:4)	-0.121193	0.0483174	0.0487616
PC(O-34:3)	-0.137935	0.0244607	0.0487616
PC(O-36:5)	-0.121062	0.0485612	0.0487616
TG(16:1_32:0)	0.14762	0.0159753	0.0487616
TG(16:1_33:1)	0.154168	0.0118147	0.0487616
TG(16:1_34:0)	0.137564	0.024851	0.0487616
3-Met-His	0.12879	0.0357846	0.0487616
TG(17:0_34:3)	0.129183	0.0352201	0.0487616
TG(17:1_34:1)	0.12194	0.0469405	0.0487616
TG(20:3_34:0)	0.159544	0.00914607	0.0487616
HArg	0.124649	0.0422227	0.0487616
Hex3Cer(d18:1/24:1)	-0.122815	0.0453713	0.0487616
Choline	-0.151163	0.0135876	0.0487616
SDMA	-0.127823	0.0372088	0.0487616
Asn	-0.121529	0.0476928	0.0487616
Gly	-0.142637	0.0199499	0.0487616
Ser	-0.135254	0.0274061	0.0487616
GDCA	-0.177527	0.00367424	0.0487616

## Sheet: Table S2(G)
G
Metabolite	Correlation	P_value	FDR
beta-Ala	0.127552	0.0376157	0.0444549
Hexose	0.14588	0.0172764	0.0412313
AconAcid	0.122586	0.0457767	0.0466979
OH-GlutAcid	0.136348	0.0261696	0.0420403
CE(20:5)	-0.144562	0.0183228	0.0412313
C12	0.139621	0.0227506	0.0420403
Creatinine	0.122801	0.0453951	0.0466979
Cystine	0.138275	0.0241068	0.0420403
HArg	0.131063	0.0326194	0.0420403
TG(20:5_36:3)	-0.133251	0.029801	0.0420403
TG(22:6_32:0)	-0.122074	0.0466979	0.0466979
Met-SO	0.18681	0.00221773	0.0303563
TG(22:6_32:1)	-0.13215	0.0311919	0.0420403
TG(22:6_34:1)	-0.131687	0.0317939	0.0420403
TG(22:6_34:2)	-0.130082	0.0339557	0.0420403
TG(22:6_34:3)	-0.150203	0.0142013	0.0412313
Sarcosine	0.136222	0.0263088	0.0420403
SDMA	0.185881	0.0023351	0.0303563
Asn	0.148731	0.0151895	0.0412313
Cys	0.152947	0.0125088	0.0412313
Glu	0.146274	0.0169736	0.0412313
Gly	0.16106	0.00849716	0.0412313
His	0.154406	0.0116835	0.0412313
Ser	0.163847	0.00741077	0.0412313
Tyr	0.143708	0.0190298	0.0412313
GDCA	0.126097	0.0398687	0.045069

## Sheet: Table S2(H)
H
Metabolite	Correlation	P_value	FDR
beta-Ala	0.152082	0.0130223	0.0266455
Spermine	-0.129557	0.0346894	0.0439399
AconAcid	0.122961	0.0451128	0.0471232
Cer(d16:1/24:0)	-0.12668	0.0389537	0.045653
Cer(d18:1/18:0)	-0.123338	0.0444534	0.0471232
Cer(d18:1/24:0)	-0.123301	0.0445186	0.0471232
Cer(d18:1/26:1)	-0.138491	0.0238845	0.0357729
CE(20:3)	-0.174442	0.00432313	0.013681
CE(20:5)	-0.196567	0.00127163	0.00854693
CE(22:5)	-0.222028	0.000262472	0.00854693
DG(14:0_14:0)	-0.15528	0.0112123	0.024854
DG(14:0_18:1)	-0.146349	0.016917	0.0300679
DG(14:1_18:1)	-0.134863	0.02786	0.0386382
DG(16:0_16:0)	-0.122826	0.0453517	0.0471232
DG(16:0_16:1)	-0.174004	0.00442317	0.013681
DG(16:0_20:3)	-0.122306	0.0462785	0.0477135
DG(16:1_18:0)	-0.134591	0.0281797	0.0386382
DG(16:1_18:1)	-0.144418	0.01844	0.0310418
DG(18:1_20:3)	-0.132775	0.0303964	0.0401955
DG(18:1_22:5)	-0.179801	0.00325386	0.0120626
DG(18:1_22:6)	-0.126066	0.0399181	0.045653
DG-O(16:0_18:1)	-0.131011	0.0326897	0.042211
Hex2Cer(d18:1/16:0)	-0.129201	0.0351944	0.044151
Hex2Cer(d18:1/18:0)	-0.160467	0.00874624	0.0212026
Hex2Cer(d18:1/20:0)	-0.120757	0.0491347	0.0491547
Hex2Cer(d18:1/22:0)	-0.120784	0.0490841	0.0491547
Hex2Cer(d18:1/24:0)	-0.146003	0.0171817	0.0300679
FA(14:0)	-0.166	0.00665805	0.0184484
FA(20:2)	-0.129899	0.0342102	0.0437495
FA(20:3)	-0.126876	0.038649	0.045653
FA20:4n-6(AA)	-0.194708	0.00141665	0.00854693
FA20:5n-3(EPA)	-0.181715	0.00293442	0.0118266
FA22:6n-3(DHA)	-0.223255	0.000242105	0.00854693
Hex-Cer(d16:1/22:0)	-0.137629	0.0247824	0.0358268
Hex-Cer(d18:1/14:0)	-0.195275	0.00137089	0.00854693
Hex-Cer(d18:1/16:0)	-0.131473	0.0320757	0.0418242
Hex-Cer(d18:1/18:0)	-0.154006	0.0119048	0.0252665
Hex-Cer(d18:1/20:0)	-0.128416	0.0363304	0.0443297
Hex-Cer(d18:1/24:0)	-0.13478	0.027958	0.0386382
LPC(16:1)	-0.175651	0.00405735	0.0131617
LPC(18:0)	-0.124638	0.0422402	0.0460488
LPC(18:1)	-0.165003	0.00699753	0.0189933
LPC(18:2)	-0.169537	0.00556883	0.0161012
LPC(20:4)	-0.214619	0.000423459	0.00854693
PC(28:1)	-0.187984	0.00207705	0.0103873
PC(30:0)	-0.168167	0.00597038	0.0168949
PC(30:2)	-0.14619	0.0170378	0.0300679
PC(32:0)	-0.152643	0.0126871	0.0263653
PC(32:1)	-0.203575	0.000838937	0.00854693
PC(32:2)	-0.198775	0.00111713	0.00854693
PC(32:3)	-0.143672	0.0190595	0.0312953
PC(34:1)	-0.170494	0.00530314	0.0156737
PC(34:2)	-0.200049	0.00103599	0.00854693
PC(34:4)	-0.177092	0.00376007	0.0125022
PC(36:1)	-0.125649	0.0405845	0.045653
PC(36:2)	-0.139752	0.0226226	0.0349861
PC(36:3)	-0.186897	0.00220702	0.0103873
PC(36:4)	-0.207674	0.0006536	0.00854693
PC(36:5)	-0.198386	0.00114299	0.00854693
PC(38:3)	-0.157822	0.00993572	0.0231833
PC(38:4)	-0.203893	0.000822983	0.00854693
PC(38:5)	-0.218158	0.000337651	0.00854693
PC(38:6)	-0.210347	0.000553947	0.00854693
PC(40:4)	-0.134187	0.0286603	0.0388961
PC(40:5)	-0.18582	0.00234301	0.0103873
PC(40:6)	-0.186705	0.00223071	0.0103873
PC(O-28:1)	-0.185891	0.00233386	0.0103873
PC(O-30:1)	-0.210126	0.000561624	0.00854693
PC(O-30:2)	-0.154169	0.0118141	0.0252665
PC(O-32:1)	-0.200257	0.0010233	0.00854693
PC(O-34:1)	-0.161527	0.00830583	0.0208429
PC(O-34:2)	-0.162361	0.00797379	0.0207189
PC(O-34:3)	-0.194372	0.00144443	0.00854693
PC(O-36:1)	-0.120747	0.0491547	0.0491547
PC(O-36:2)	-0.15538	0.0111596	0.024854
PC(O-36:3)	-0.150488	0.0140167	0.0280506
PC(O-36:4)	-0.179856	0.00324431	0.0120626
PC(O-36:5)	-0.149251	0.014834	0.0281494
PC(O-38:4)	-0.162039	0.00810063	0.0207189
PC(O-38:5)	-0.127518	0.0376682	0.0455443
SM(36:1)	-0.138393	0.0239857	0.0357729
SM(38:3)	-0.186105	0.00230628	0.0103873
SM(41:1)	-0.126787	0.0387875	0.045653
SM(41:2)	-0.137674	0.0247345	0.0358268
SM(42:1)	-0.164206	0.0072803	0.0193656
SM(43:1)	-0.125066	0.0415339	0.045653
TG(14:0_32:2)	-0.139302	0.0230665	0.0352625
TG(14:0_34:0)	-0.18235	0.00283484	0.0117823
TG(14:0_34:1)	-0.185157	0.00243057	0.0104279
TG(14:0_34:2)	-0.160052	0.00892403	0.0212026
TG(14:0_35:1)	-0.144137	0.0186718	0.0310418
TG(14:0_35:2)	-0.136428	0.0260806	0.0369013
TG(14:0_36:2)	-0.125281	0.0411821	0.045653
TG(16:0_28:1)	-0.140569	0.0218355	0.0341662
TG(16:0_32:1)	-0.194445	0.00143841	0.00854693
TG(16:0_32:2)	-0.156348	0.0106596	0.0244435
TG(16:0_33:1)	-0.149835	0.0144432	0.0280506
TG(16:0_33:2)	-0.123139	0.0448015	0.0471232
TG(16:0_34:1)	-0.125853	0.0402575	0.045653
TG(16:0_35:2)	-0.124019	0.0432825	0.0468014
TG(16:1_28:0)	-0.226015	0.000201573	0.00854693
TG(16:1_30:1)	-0.132673	0.0305244	0.0401955
TG(16:1_32:0)	-0.201581	0.0009457	0.00854693
TG(16:1_32:1)	-0.194435	0.00143921	0.00854693
TG(16:1_32:2)	-0.138178	0.0242072	0.0357729
TG(16:1_33:1)	-0.173033	0.0046524	0.0140629
TG(16:1_34:0)	-0.177777	0.00362574	0.0125022
TG(16:1_34:1)	-0.160044	0.00892739	0.0212026
3-Met-His	0.211633	0.000511199	0.00854693
TG(17:0_32:1)	-0.148967	0.0150271	0.0281494
TG(17:1_32:1)	-0.178513	0.00348624	0.0125022
TG(17:1_34:1)	-0.128466	0.0362574	0.0443297
TG(18:0_32:1)	-0.153892	0.0119683	0.0252665
TG(18:1_26:0)	-0.146524	0.0167843	0.0300679
TG(18:1_30:0)	-0.177095	0.00375952	0.0125022
TG(18:1_31:0)	-0.141022	0.0214097	0.0338987
TG(18:1_32:0)	-0.128974	0.03552	0.044151
TG(18:1_32:1)	-0.142229	0.0203102	0.0329422
TG(18:2_28:0)	-0.121377	0.0479753	0.0490824
TG(18:2_30:0)	-0.132784	0.030385	0.0401955
TG(20:3_32:0)	-0.141929	0.0205791	0.0329762
TG(20:4_30:0)	-0.125258	0.0412181	0.045653
TG(20:4_32:0)	-0.144379	0.0184724	0.0310418
TG(22:4_32:0)	-0.193974	0.00147804	0.00854693
TG(22:5_32:0)	-0.179737	0.00326506	0.0120626
TG(22:5_32:1)	-0.145076	0.0179082	0.0309324
TG(22:5_34:1)	-0.125818	0.0403143	0.045653
TG(22:6_32:0)	-0.19134	0.00171863	0.00952408
TG(22:6_32:1)	-0.14865	0.0152461	0.0281629
TG(22:6_34:3)	-0.149707	0.0145282	0.0280506
Hex3Cer(d18:1/16:0)	-0.13645	0.0260562	0.0369013
Hex3Cer(d18:1/24:1)	-0.14967	0.0145526	0.0280506
Val	0.125712	0.0404844	0.045653
